# Supplementary material for: Association of lifestyle and behavioral factors with self-reported visual problems among schoolchildren in rural Bangladesh
Source: PLoS One. 2025 Aug 21;20(8):e0328541. doi: 10.1371/journal.pone.0328541 (PMC12370125; doi:10.1371/journal.pone.0328541)
Supplement: S1 Data — (XLSX) [file pone.0328541.s001.xlsx]

## Sheet: Data S1 Lifestyle factors_PLOS 
serial	Year	Sex	HousingStatus	Housingcondition	FathersEducation	MothersEducation	FathersOcupatioin	MothersOccupation	SES	VitaminA	WatchTV	watchTVhrsbin	watchmobile	watchmobhrsbin	readbooks	readhrsbin	readbookhrs	probseeing	eyeexam	spectacles	OcularTrauma
1	1	1	2	1	0	2	4	7	3	1	2	0	1	1	1	1	2	2	2	2	2
2	2	1	2	0	2	2	4	7	4	1	1	1	2	0	1	1	2	2	2	2	2
3	1	0	2	0	2	2	2	7	2	1	2	0	1	1	1	1	1	2	2	2	2
4	1	0	2	0	2	2	4	7	3	1	1	1	2	0	1	1	1	2	2	2	2
5	1	0	2	0	2	2	3	7	3	1	2	0	2	0	1	1	2	2	2	2	2
6	2	0	2	0	2	2	2	7	3	1	1	1	2	0	1	1	1	2	2	2	2
7	2	0	2	0	2	2	4	7	3	1	2	0	1	1	1	1	1	2	2	2	2
8	4	0	2	0	2	2	4	7	3	1	1	1	2	0	1	2	3	2	2	2	2
9	4	0	2	0	2	2	2	7	3	1	2	0	1	2	1	2	3	2	2	2	2
10	5	0	2	0	2	2	3	7	3	1	2	0	1	1	1	1	2	2	2	2	2
11	1	1	2	0	2	2	3	7	3	1	2	0	2	0	1	1	2	2	2	2	2
12	1	1	2	0	2	2	4	7	3	1	1	1	2	0	1	1	2	2	2	2	2
13	2	1	2	0	2	2	3	7	3	1	1	1	2	0	1	1	2	2	2	2	2
14	2	1	2	0	2	2	4	7	3	1	1	1	1	1	1	1	2	2	2	2	2
15	2	1	2	0	2	2	3	7	3	1	2	0	2	0	1	1	1	2	2	2	2
16	1	0	2	0	2	2	4	7	3	1	1	1	2	0	1	1	1	2	2	2	2
17	1	0	2	1	2	2	3	7	3	1	2	0	2	0	1	1	2	2	2	2	2
18	2	0	2	1	2	2	4	7	3	1	2	0	1	1	1	1	1	2	2	2	2
19	2	0	2	1	2	2	3	7	3	1	2	0	2	0	1	1	1	2	2	2	2
20	3	0	2	1	2	2	3	7	3	1	2	0	2	0	1	1	2	2	2	2	2
21	5	0	2	1	2	2	4	7	3	1	1	1	2	0	1	2	3	2	2	2	2
22	1	1	2	1	2	2	3	7	3	1	1	1	1	1	1	1	2	2	2	2	2
23	1	1	2	1	2	2	3	7	3	1	1	1	2	0	1	1	1	2	2	2	2
24	1	1	2	1	2	2	2	7	3	1	1	1	2	0	1	1	2	2	2	2	2
25	1	1	2	2	2	2	4	7	3	1	2	0	2	0	1	1	1	2	2	2	2
26	1	0	2	2	2	2	2	7	2	1	1	1	1	1	1	1	1	2	2	2	2
27	2	0	2	1	3	4	8	1	2	1	1	1	1	1	1	1	2	2	2	2	2
28	2	1	2	1	3	2	8	7	3	1	1	1	2	0	1	1	2	2	2	2	2
29	1	0	2	2	3	3	8	7	2	1	2	0	1	1	1	1	1	2	2	2	2
30	5	0	2	2	3	3	2	7	2	1	2	0	1	1	1	2	4	2	2	2	2
31	4	1	2	0	4	3	1	7	3	1	1	1	1	1	1	2	3	2	2	2	2
32	1	1	2	2	4	3	1	7	2	1	2	0	1	1	1	1	1	2	2	2	2
33	4	1	2	2	4	4	1	7	2	1	1	1	1	1	1	1	2	2	2	2	2
34	3	1	2	2	4	4	1	1	1	1	1	1	2	0	1	1	2	2	2	2	2
35	4	0	2	0	2	2	4	7	3	1	1	1	2	0	1	2	3	2	2	2	2
36	4	1	2	0	2	2	4	7	4	1	1	1	1	1	1	2	3	2	2	2	2
37	4	0	2	1	2	2	3	7	4	1	1	1	2	0	1	2	3	2	2	2	2
38	4	0	2	2	2	2	4	7	4	1	1	1	2	0	1	2	3	2	2	2	2
39	4	0	2	2	2	2	4	7	4	1	1	1	1	1	1	2	3	2	2	2	2
40	4	1	2	2	2	2	3	7	4	1	1	1	1	1	1	2	3	2	2	2	2
41	3	0	2	0	1	2	4	7	4	1	1	1	1	1	1	1	2	2	2	2	2
42	3	0	2	0	1	2	3	7	4	1	2	0	2	0	1	2	3	2	2	2	2
43	3	1	2	0	1	2	3	7	4	1	2	0	2	0	1	2	3	2	2	2	2
44	4	1	2	0	1	2	3	7	4	1	1	1	2	0	1	2	3	2	2	2	2
45	4	1	2	1	1	2	4	7	4	1	2	0	2	0	1	2	3	2	2	2	2
46	1	0	2	0	2	2	4	7	4	1	1	1	2	0	1	1	1	2	2	2	2
47	1	0	2	0	2	2	4	7	4	1	2	0	1	1	1	1	1	2	2	2	2
48	2	0	2	0	2	2	4	7	4	1	2	0	2	0	1	1	1	2	2	2	2
49	3	0	2	0	2	2	3	7	3	1	1	1	1	1	1	1	1	2	2	2	2
50	3	0	2	0	2	2	4	7	4	1	1	1	1	1	1	1	2	2	2	2	2
51	3	0	2	0	2	2	3	7	4	1	1	1	2	0	1	1	2	2	2	2	2
52	3	0	2	0	2	2	2	7	3	1	2	0	2	0	1	1	2	2	2	2	2
53	3	0	2	0	2	2	2	7	3	1	1	1	2	0	1	1	2	2	2	2	2
54	3	0	2	0	2	0	4	7	2	1	2	0	1	1	1	2	3	2	2	2	2
55	3	0	2	0	2	2	3	7	3	1	1	1	1	1	1	1	2	2	2	2	2
56	3	0	2	0	2	2	4	7	4	1	2	0	2	0	1	1	2	2	2	2	2
57	3	0	2	0	2	2	2	7	3	1	2	0	1	1	1	1	2	2	2	2	2
58	3	0	2	0	2	2	4	7	4	1	1	1	2	0	1	2	3	2	2	2	2
59	3	0	2	0	2	2	4	7	4	1	2	0	2	0	1	2	3	2	2	2	2
60	3	0	2	0	2	2	3	7	4	1	1	1	2	0	1	2	3	2	2	2	2
61	4	0	2	0	2	2	4	7	3	1	1	1	2	0	1	2	3	2	2	2	2
62	4	0	2	0	2	2	3	7	4	1	1	1	2	0	1	2	3	2	2	2	2
63	4	0	2	0	2	2	1	7	3	1	1	1	2	0	1	2	3	2	2	2	2
64	4	0	2	0	2	2	3	7	3	1	1	1	2	0	1	2	3	2	2	2	2
65	4	0	2	0	2	2	3	7	4	1	2	0	1	1	1	1	2	2	2	2	2
66	4	0	2	0	2	2	4	7	4	1	1	1	1	1	1	1	2	2	2	2	2
67	4	0	2	0	2	2	3	7	4	1	1	1	2	0	1	1	2	2	2	2	2
68	4	0	2	0	2	2	3	7	4	1	1	1	2	0	1	2	3	2	2	2	2
69	5	0	2	0	2	2	4	7	4	1	1	1	2	0	1	2	3	2	2	2	2
70	5	0	2	0	2	2	3	7	3	1	1	1	2	0	1	2	4	2	2	2	2
71	5	0	2	0	2	2	4	7	4	1	1	1	2	0	1	2	3	2	2	2	2
72	5	0	2	0	2	2	3	7	4	1	2	0	1	1	1	2	3	2	2	2	2
73	5	0	2	0	2	2	3	7	4	1	1	1	2	0	1	2	4	2	2	2	2
74	5	0	2	0	2	2	3	7	4	1	2	0	1	1	1	2	4	2	2	2	2
75	5	0	2	0	2	2	4	7	4	1	1	1	2	0	1	2	3	2	2	2	2
76	5	0	2	0	2	2	4	7	4	1	2	0	1	1	1	2	3	2	2	2	2
77	5	0	2	0	2	2	2	7	3	1	1	1	1	1	1	2	4	2	2	2	2
78	1	1	2	0	2	2	4	7	4	1	1	1	2	0	1	1	1	2	2	2	2
79	1	1	2	0	2	2	4	7	4	1	2	0	2	0	1	1	1	2	2	2	2
80	1	1	2	0	2	2	4	7	4	1	2	0	1	1	1	1	1	2	2	2	2
81	2	1	2	0	2	2	6	7	4	1	2	0	1	1	1	1	1	2	2	2	2
82	2	1	2	0	2	2	4	7	4	1	2	0	1	1	1	1	1	2	2	2	2
83	2	1	2	0	2	2	2	7	3	1	2	0	1	1	1	1	1	2	2	2	2
84	2	1	2	0	2	2	2	7	3	1	1	1	2	0	1	2	3	2	2	2	2
85	3	1	2	0	2	2	4	7	3	1	2	0	2	0	1	2	3	2	2	2	2
86	3	1	2	0	2	2	2	7	3	1	1	1	1	1	1	2	3	2	2	2	2
87	3	1	2	0	2	2	4	7	4	1	1	1	2	0	1	2	3	2	2	2	2
88	3	1	2	0	2	2	4	7	3	1	2	0	1	1	1	2	3	2	2	2	2
89	3	1	2	0	2	2	4	7	4	1	1	1	2	0	1	1	2	2	2	2	2
90	3	1	2	0	2	2	3	7	4	1	2	0	2	0	1	2	3	2	2	2	2
91	4	1	2	0	2	2	3	7	3	1	1	1	2	0	1	2	4	2	2	2	2
92	4	1	2	0	2	2	4	7	4	1	2	0	1	1	1	2	3	2	2	2	2
93	4	1	2	0	2	2	4	7	3	1	1	1	1	1	1	2	3	2	2	2	2
94	4	1	2	0	2	2	4	7	3	1	1	1	1	1	1	1	2	2	2	2	2
95	4	1	2	0	2	2	2	7	3	1	1	1	1	1	1	2	3	2	2	2	2
96	5	1	2	0	2	2	4	7	3	1	1	1	1	1	1	2	3	2	2	2	2
97	5	1	2	0	2	2	3	7	3	1	1	1	2	0	1	2	5	2	2	2	2
98	5	1	2	0	2	2	2	7	4	1	2	0	1	1	1	2	3	2	2	2	2
99	5	1	2	0	2	2	4	7	3	1	1	1	1	1	1	1	2	2	2	2	2
100	5	1	2	0	2	2	4	7	3	1	1	1	2	0	1	2	4	2	2	2	2
101	3	0	2	0	2	2	4	7	4	1	1	1	1	1	1	2	3	1	2	2	1
102	2	0	2	0	2	2	2	7	3	1	2	0	2	0	1	1	1	2	2	2	2
103	3	1	2	0	2	2	3	7	3	1	1	1	2	0	1	1	2	1	2	2	2
104	3	0	2	1	2	2	4	7	3	1	1	1	2	0	1	1	2	2	2	2	2
105	4	0	2	1	2	2	3	7	3	1	1	1	2	0	1	2	3	2	2	2	2
106	4	0	2	1	2	2	2	7	3	1	2	0	1	1	1	2	4	2	2	2	2
107	4	0	2	1	2	2	3	7	3	1	1	1	1	1	1	2	3	2	2	2	2
108	4	0	2	1	2	2	4	7	4	1	1	1	1	1	1	1	2	2	2	2	2
109	5	0	2	1	2	2	3	7	3	1	2	0	2	0	1	2	3	2	2	2	2
110	5	0	2	1	2	2	4	7	3	1	1	1	1	1	1	2	3	2	2	2	2
111	5	0	2	1	2	2	4	7	3	1	1	1	2	0	1	2	3	2	2	2	2
112	5	0	2	1	2	2	4	7	3	1	1	1	2	0	1	2	3	2	2	2	2
113	1	1	2	1	2	2	2	7	3	1	1	1	2	0	1	1	1	2	2	2	2
114	2	1	2	1	2	2	4	7	4	1	2	0	2	0	1	1	1	2	2	2	2
115	2	1	2	1	2	2	4	7	4	1	1	1	1	1	1	1	2	2	2	2	2
116	3	1	2	1	2	2	4	7	3	1	1	1	1	1	1	2	3	2	2	2	2
117	5	1	2	1	2	2	4	7	3	1	1	1	2	0	1	2	3	2	2	2	2
118	5	1	2	1	2	2	3	7	4	1	1	1	1	1	1	2	3	2	2	2	2
119	5	1	2	1	2	2	4	7	4	1	1	1	1	1	1	1	2	2	2	2	2
120	1	0	2	2	2	2	2	7	3	1	2	0	2	0	1	1	1	2	2	2	2
121	3	0	2	2	2	2	3	7	3	1	1	1	1	1	1	2	3	2	2	2	2
122	3	0	2	2	2	2	3	7	3	1	2	0	1	1	1	2	3	2	2	2	2
123	3	0	2	2	2	2	2	7	3	1	2	0	1	1	1	1	2	2	2	2	2
124	3	0	2	2	2	2	4	7	4	1	1	1	2	0	1	1	2	2	2	2	2
125	3	0	2	2	2	2	3	7	4	1	2	0	1	1	1	1	2	2	2	2	2
126	4	0	2	2	2	2	3	7	3	1	2	0	2	0	1	2	4	2	2	2	2
127	4	0	2	2	2	2	2	7	3	1	1	1	2	0	1	2	4	2	2	2	2
128	4	0	2	2	2	2	4	7	3	1	1	1	1	1	1	2	3	2	2	2	2
129	4	0	2	2	2	0	4	7	3	1	1	1	1	1	1	2	3	2	2	2	2
130	5	0	2	2	2	2	4	7	4	1	1	1	2	0	1	2	3	2	2	2	2
131	5	0	2	2	2	2	3	7	3	1	2	0	1	1	1	2	4	2	2	2	2
132	1	1	2	2	2	2	3	7	3	1	2	0	1	1	1	1	1	2	2	2	2
133	1	1	2	2	2	2	4	7	3	1	1	1	2	0	1	1	1	2	2	2	2
134	2	1	2	2	2	2	4	7	3	1	1	1	2	0	1	1	1	2	2	2	2
135	2	1	2	2	2	2	2	7	3	1	2	0	1	1	1	1	2	2	2	2	2
136	3	1	2	2	2	2	3	7	3	1	1	1	1	1	1	1	2	2	2	2	2
137	3	1	2	2	2	2	3	7	3	1	1	1	2	0	1	1	2	2	2	2	2
138	3	1	2	2	2	2	4	7	3	1	1	1	1	1	1	2	3	2	2	2	2
139	4	1	2	2	2	2	4	7	3	1	2	0	1	1	1	2	3	2	2	2	2
140	4	1	2	2	2	2	4	7	4	1	1	1	1	1	1	2	3	2	2	2	2
141	4	0	2	2	2	2	3	7	3	1	1	1	2	0	1	2	3	1	2	2	2
142	3	1	2	2	2	2	3	7	3	1	1	1	1	1	1	2	3	1	2	2	2
143	1	1	2	0	3	2	4	7	4	1	2	0	2	0	1	1	1	2	2	2	2
144	3	1	2	0	3	2	1	7	3	1	1	1	1	1	1	2	3	2	2	2	2
145	3	0	2	1	3	3	1	7	2	1	1	1	2	0	1	2	3	2	2	2	2
146	3	0	2	1	3	2	2	7	3	1	1	1	1	1	1	2	3	2	2	2	2
147	4	0	2	1	3	3	1	7	3	1	2	0	1	1	1	2	3	2	2	2	2
148	1	0	2	2	3	2	2	7	3	1	2	0	2	0	1	1	1	2	2	2	2
149	4	0	2	2	3	2	1	7	3	1	1	1	2	0	1	2	4	2	2	2	2
150	4	0	2	2	3	2	2	7	3	1	1	1	1	1	1	2	4	2	2	2	2
151	4	0	2	2	3	3	2	7	2	1	1	1	2	0	1	2	3	2	2	2	2
152	4	0	2	2	3	3	1	7	2	1	1	1	1	1	1	2	3	2	2	2	2
153	4	0	2	2	3	2	1	7	2	1	1	1	2	0	1	2	3	2	2	2	2
154	4	0	2	2	3	2	1	7	3	1	1	1	1	1	1	1	2	2	2	2	2
155	4	0	2	2	3	2	2	7	3	1	1	1	1	1	1	1	2	2	2	2	2
156	4	0	2	2	3	2	1	7	2	1	2	0	1	2	1	2	3	2	2	2	2
157	5	0	2	2	3	2	2	7	3	1	2	0	1	1	1	2	3	2	2	2	2
158	5	0	2	2	3	3	1	7	3	1	2	0	1	1	1	2	3	2	2	2	2
159	1	1	2	2	3	2	2	7	3	1	2	0	2	0	1	1	1	2	2	2	2
160	2	1	2	2	3	2	2	7	3	1	1	1	1	1	1	1	2	2	2	2	2
161	3	1	2	2	3	2	1	7	2	1	1	1	1	1	1	1	2	2	2	2	2
162	3	1	2	2	3	3	8	7	3	1	1	1	2	0	1	1	2	2	2	2	2
163	4	1	2	2	3	2	2	7	3	1	1	1	1	2	1	2	3	2	2	2	2
164	4	1	2	2	3	3	2	7	2	1	1	1	1	1	1	2	3	2	2	2	2
165	5	1	2	2	3	2	2	7	2	1	2	0	1	1	1	2	4	2	2	2	2
166	3	1	2	1	4	3	1	7	3	1	2	0	2	0	1	1	2	2	2	2	2
167	3	0	2	2	4	2	1	7	3	1	2	0	1	1	1	2	3	2	2	2	2
168	2	1	2	2	4	3	1	7	3	1	2	0	2	0	1	1	2	2	2	2	2
169	3	1	2	2	4	3	1	7	2	1	1	1	1	1	1	2	3	2	2	2	2
170	1	0	2	0	2	2	3	7	3	1	2	0	1	1	1	1	1	2	2	2	2
171	1	0	2	0	2	2	4	7	3	1	2	0	2	0	1	1	1	2	2	2	2
172	1	0	2	0	2	2	2	7	3	1	2	0	1	1	1	1	1	2	2	2	2
173	1	0	2	0	2	2	4	7	3	1	2	0	1	1	1	1	1	2	2	2	2
174	1	0	2	0	2	2	3	7	4	1	2	0	1	1	1	1	1	2	2	2	2
175	1	0	2	0	2	2	4	7	3	1	1	1	1	1	1	1	1	2	2	2	2
176	1	0	2	0	2	2	4	7	4	1	2	0	2	0	1	1	1	2	2	2	2
177	1	0	2	0	2	2	2	7	3	1	2	0	2	0	1	1	1	2	2	2	2
178	1	0	2	0	2	2	3	7	3	1	2	0	2	0	1	1	1	2	2	2	2
179	2	0	2	0	2	2	3	7	3	1	1	1	1	1	1	1	2	2	2	2	2
180	2	0	2	0	2	2	4	7	3	1	2	0	2	0	1	1	2	2	2	2	2
181	2	0	2	0	2	2	3	7	3	1	2	0	1	1	1	1	2	2	2	2	2
182	2	0	2	0	2	2	4	7	4	1	2	0	2	0	1	1	1	2	2	2	2
183	2	0	2	0	2	2	2	7	4	1	1	1	2	0	1	1	1	2	2	2	2
184	2	0	2	0	2	2	4	7	4	1	1	1	2	0	1	1	1	2	2	2	2
185	1	1	2	0	2	2	4	7	3	1	2	0	1	1	1	1	1	2	2	2	2
186	1	1	2	0	2	2	3	7	4	1	1	1	1	1	1	1	1	2	2	2	2
187	1	1	2	0	2	2	3	7	3	1	1	1	2	0	1	1	1	2	2	2	2
188	1	1	2	0	2	2	4	7	4	1	1	1	2	0	1	1	1	2	2	2	2
189	1	1	2	0	2	2	3	7	4	1	1	1	2	0	1	1	1	2	2	2	2
190	1	1	2	0	2	2	4	7	4	1	1	1	1	1	1	1	1	2	2	2	2
191	1	1	2	0	2	2	2	7	3	1	1	1	2	0	1	1	1	2	2	2	2
192	2	1	2	0	2	2	2	7	3	1	2	0	1	1	1	1	2	2	2	2	2
193	2	1	2	0	2	2	4	7	3	1	2	0	2	0	1	1	1	2	2	2	2
194	2	1	2	0	2	2	3	7	3	1	1	1	2	0	1	1	2	2	2	2	2
195	2	1	2	0	2	2	3	7	3	1	1	1	2	0	1	1	1	2	2	2	2
196	2	1	2	0	2	2	3	7	3	1	2	0	2	0	1	1	2	2	2	2	2
197	2	1	2	0	2	2	3	7	3	1	2	0	1	1	1	1	2	2	2	2	2
198	1	0	2	0	2	2	4	7	3	1	2	0	1	1	1	1	1	2	2	2	2
199	1	0	2	1	2	2	4	7	3	1	1	1	1	1	1	1	1	2	2	2	2
200	2	1	2	1	2	2	3	7	3	1	2	0	2	0	1	1	2	2	2	2	2
201	2	1	2	1	2	2	3	7	3	1	2	0	1	1	1	1	2	2	2	2	2
202	1	0	2	2	2	2	2	7	3	1	2	0	2	0	1	1	1	2	2	2	2
203	1	0	2	2	2	2	4	7	3	1	2	0	2	0	1	1	1	2	2	2	2
204	2	0	2	2	2	2	3	7	3	1	2	0	2	0	1	1	2	2	2	2	2
205	2	0	2	2	2	2	4	7	4	1	2	0	2	0	1	1	2	2	2	2	2
206	1	1	2	2	2	2	3	7	3	1	2	0	2	0	1	1	1	2	2	2	2
207	1	1	2	2	2	4	8	7	2	1	1	1	2	0	1	1	1	2	2	2	2
208	1	1	2	2	2	2	3	7	3	1	2	0	2	0	1	1	1	2	2	2	2
209	1	1	2	2	2	2	3	7	3	1	1	1	1	1	1	1	1	2	2	2	2
210	1	1	2	2	2	2	3	7	3	1	1	1	1	1	1	1	1	2	2	2	2
211	2	1	2	2	2	2	2	7	3	1	1	1	1	1	1	1	1	2	2	2	2
212	2	1	2	2	2	2	3	7	3	1	2	0	1	1	1	1	2	2	2	2	2
213	2	1	2	2	2	2	2	7	3	1	1	1	2	0	1	1	2	2	2	2	2
214	2	0	2	2	3	2	2	7	3	1	1	1	2	0	1	1	2	2	2	2	2
215	2	0	2	2	3	3	1	7	3	1	2	0	1	1	1	1	2	2	2	2	2
216	2	0	2	2	3	2	1	7	3	1	1	1	2	0	1	1	2	2	2	2	2
217	2	0	2	2	3	2	4	7	3	1	1	1	2	0	1	1	2	2	2	2	2
218	1	1	2	2	3	3	2	7	3	1	2	0	2	0	1	1	1	2	2	2	2
219	2	1	2	2	3	2	1	7	3	1	1	1	1	1	1	1	2	2	2	2	2
220	1	1	2	1	4	3	1	7	3	1	1	1	1	1	1	1	1	2	2	2	2
221	2	1	2	0	0	1	4	7	4	1	1	1	2	0	1	1	1	2	2	2	2
222	2	1	2	1	0	1	7	7	4	1	1	1	2	0	1	1	2	2	2	2	2
223	2	1	2	1	0	1	4	7	4	1	1	1	1	1	1	1	1	2	2	2	2
224	5	1	2	1	1	2	3	7	3	1	2	0	1	2	1	1	1	2	2	2	2
225	5	0	2	1	1	0	4	7	3	1	1	1	1	2	1	1	2	2	2	2	2
226	5	0	2	1	1	0	8	7	3	1	1	1	1	2	1	1	2	2	2	2	2
227	5	1	2	1	1	2	3	7	3	1	1	1	1	1	1	1	2	2	2	2	2
228	2	1	2	1	1	2	8	7	3	1	1	1	2	0	1	1	2	2	2	2	2
229	2	0	2	1	1	1	4	7	3	1	2	0	1	1	1	1	1	2	2	2	2
230	2	1	2	1	1	2	2	7	3	1	2	0	1	2	1	1	1	2	2	2	2
231	2	1	2	1	1	2	4	7	4	1	1	1	1	1	1	1	1	2	2	2	2
232	2	1	2	1	1	1	4	7	4	1	1	1	1	2	1	1	2	2	2	2	2
233	5	1	2	1	2	1	8	7	3	1	2	0	2	0	1	2	3	2	2	2	2
234	5	1	2	1	2	1	3	7	3	1	2	0	1	1	1	2	3	2	2	2	2
235	5	0	2	1	2	1	1	7	3	1	2	0	1	1	1	1	2	2	2	2	2
236	5	0	2	1	2	1	3	7	3	1	1	2	1	1	1	1	2	2	2	2	2
237	5	0	2	1	2	1	3	7	3	1	1	1	1	2	1	1	2	2	2	2	2
238	5	0	2	1	2	2	2	7	3	1	2	0	1	1	1	1	2	2	2	2	2
239	5	0	2	1	2	1	3	7	4	1	1	1	1	1	1	1	2	2	2	2	2
240	5	0	2	1	2	1	2	7	3	1	1	1	1	1	1	1	2	2	2	2	2
241	5	0	2	1	2	1	4	7	3	1	1	1	2	0	1	1	2	2	2	2	2
242	5	0	2	1	2	2	4	7	3	1	2	0	1	2	1	2	3	2	2	2	2
243	5	0	2	1	2	1	3	7	3	1	1	1	1	1	1	1	1	2	2	2	2
244	5	1	2	1	2	2	3	7	3	1	1	2	1	1	1	1	2	2	2	2	2
245	5	1	2	1	2	1	3	7	3	1	1	1	2	0	1	1	2	2	2	2	2
246	5	1	2	1	2	1	3	7	3	1	2	0	1	2	1	1	2	2	2	2	2
247	5	1	2	1	2	1	4	7	3	1	2	0	1	2	1	1	2	2	2	2	2
248	2	0	2	1	2	3	2	7	3	1	1	1	1	1	1	1	2	2	2	2	2
249	2	0	2	1	2	1	2	7	3	1	2	0	1	1	1	1	2	2	2	2	2
250	2	1	2	1	2	1	3	7	3	1	1	1	2	0	1	1	2	2	2	2	2
251	2	0	2	1	2	1	3	7	3	1	1	1	2	0	1	1	2	2	2	2	2
252	2	1	2	1	2	1	2	7	3	1	1	1	2	0	1	1	2	2	2	2	2
253	2	1	2	1	2	1	4	7	3	1	1	1	1	1	1	1	2	2	2	2	2
254	2	0	2	1	2	1	8	7	3	1	2	0	1	2	1	1	2	2	2	2	2
255	2	0	2	1	2	1	3	7	3	1	1	1	1	1	1	1	2	2	2	2	2
256	2	1	2	1	2	2	3	7	3	1	1	1	1	1	1	1	2	2	2	2	2
257	2	0	2	1	2	2	8	7	3	1	1	1	1	1	1	1	2	2	2	2	2
258	2	0	2	1	2	1	3	7	3	1	2	0	1	1	1	1	2	2	2	2	2
259	2	0	2	1	2	1	2	7	3	1	1	1	2	0	1	1	2	2	2	2	2
260	2	0	2	1	2	1	2	7	3	1	2	0	1	2	1	1	1	2	2	2	2
261	2	0	2	1	2	1	3	7	3	1	2	0	1	2	1	1	1	2	2	2	2
262	2	0	2	1	2	2	8	7	3	1	1	1	1	2	1	1	1	2	2	2	2
263	2	0	2	1	2	2	3	7	3	1	1	1	1	1	1	1	1	2	2	2	2
264	2	0	2	1	2	1	3	7	3	1	1	1	1	1	1	1	2	2	2	2	2
265	2	0	2	1	2	2	3	7	4	1	1	1	1	1	1	1	2	2	2	2	2
266	2	0	2	1	2	2	3	7	3	1	1	1	1	1	1	1	1	2	2	2	2
267	2	0	2	1	2	1	3	7	3	1	1	1	1	1	1	1	2	2	2	2	2
268	2	0	2	1	2	2	3	7	3	1	1	1	1	2	1	1	1	2	2	2	2
269	2	0	2	1	2	1	3	7	3	1	1	1	1	1	1	1	2	2	2	2	2
270	2	1	2	1	2	1	3	7	3	1	1	1	1	2	1	1	2	2	2	2	2
271	2	1	2	1	2	1	8	7	3	1	1	1	2	0	1	1	2	2	2	2	2
272	5	1	2	1	3	2	1	7	3	1	2	0	1	1	1	2	3	2	2	2	2
273	5	0	2	1	3	2	1	7	3	1	2	0	1	1	1	1	1	2	2	2	2
274	2	0	2	1	3	2	1	7	3	1	1	2	2	0	1	1	2	2	2	2	2
275	5	0	2	1	4	4	1	1	2	1	1	1	1	2	1	2	3	2	2	2	2
276	2	0	2	1	4	2	8	7	3	1	2	0	1	2	1	1	2	2	2	2	2
277	2	0	2	2	4	2	1	7	3	1	1	1	1	2	1	1	2	2	2	2	2
278	4	0	2	1	1	2	4	7	3	1	2	0	1	1	1	1	1	2	2	2	2
279	5	1	2	1	1	2	3	7	4	1	1	1	1	1	1	1	1	2	2	2	2
280	3	0	2	1	2	2	3	7	3	1	2	0	1	1	1	1	1	2	2	2	2
281	3	0	2	1	2	2	3	7	3	1	2	0	1	1	1	1	2	2	2	2	2
282	4	0	2	1	2	1	3	7	3	1	1	1	2	0	1	1	2	2	2	2	2
283	4	0	2	1	2	2	3	7	3	1	1	1	1	1	1	1	1	2	2	2	2
284	4	0	2	1	2	2	3	7	3	1	2	0	1	1	1	1	2	2	2	2	2
285	5	0	2	1	2	1	4	7	4	1	1	1	1	1	1	1	1	2	2	2	2
286	5	0	2	1	2	2	3	7	3	1	1	1	1	1	1	1	2	2	2	2	2
287	5	0	2	1	2	2	3	7	3	1	1	1	1	1	1	1	1	2	2	2	2
288	5	0	2	1	2	1	3	7	3	1	1	1	1	1	1	1	1	2	2	2	2
289	5	0	2	1	2	2	4	7	4	1	1	1	1	2	1	1	1	2	2	2	2
290	3	1	2	1	2	2	3	7	4	1	1	1	1	1	1	1	1	2	2	2	2
291	3	1	2	1	2	1	3	7	3	1	1	1	1	1	1	1	1	2	2	2	2
292	4	1	2	1	2	1	3	7	3	1	1	1	1	1	1	1	1	2	2	2	2
293	4	1	2	1	2	1	3	7	3	1	2	0	1	1	1	1	2	2	2	2	2
294	4	1	2	1	2	2	2	7	4	1	2	0	1	2	1	1	1	2	2	2	2
295	5	1	2	1	2	1	2	7	3	1	1	1	1	1	1	1	2	2	2	2	2
296	5	1	2	1	2	1	3	7	3	1	1	1	1	1	1	1	1	2	2	2	2
297	5	1	2	1	2	2	3	7	3	1	1	1	1	1	1	1	1	2	2	2	2
298	3	1	2	1	2	2	2	7	3	1	1	1	1	1	1	1	1	2	2	2	2
299	4	1	2	1	3	2	1	7	3	3	1	1	1	1	1	1	1	2	2	2	2
300	1	0	2	1	1	2	3	7	3	1	1	1	1	1	1	1	1	2	2	2	2
301	1	0	2	1	1	0	4	7	4	1	2	0	1	2	1	1	1	2	2	2	2
302	1	0	2	1	1	1	3	7	4	1	2	0	1	1	1	1	1	2	2	2	2
303	2	0	2	1	1	2	3	7	4	1	2	0	1	1	1	1	1	2	2	2	2
304	1	1	2	1	1	2	3	7	3	1	2	0	1	1	1	1	1	2	2	2	2
305	1	1	2	1	1	2	3	7	3	1	1	1	2	0	1	1	2	2	2	2	2
306	1	1	2	1	1	2	3	7	3	1	2	0	1	1	1	1	1	2	2	2	2
307	2	1	2	1	1	2	3	7	3	1	2	0	1	2	1	1	1	2	2	2	2
308	2	1	2	1	1	2	4	7	4	1	1	1	1	1	1	1	1	2	2	2	2
309	1	0	2	1	2	1	3	7	3	1	2	0	1	1	1	1	1	2	2	2	2
310	1	0	2	1	2	1	3	7	3	1	2	0	2	0	1	1	1	2	2	2	2
311	1	0	2	1	2	1	4	7	4	1	1	1	1	1	1	1	1	2	2	2	2
312	2	0	2	1	2	1	3	7	4	3	2	0	1	1	1	1	1	2	2	2	2
313	2	0	2	1	2	2	3	7	3	1	1	1	1	1	1	1	1	2	2	2	2
314	2	0	2	1	2	1	3	7	3	1	1	1	1	1	1	1	2	2	2	2	2
315	1	1	2	1	2	2	3	7	3	1	1	1	2	0	1	1	1	2	2	2	2
316	1	1	2	1	2	1	3	7	3	1	1	1	1	1	1	1	1	2	2	2	2
317	1	1	2	1	2	2	3	7	3	1	1	1	1	1	1	1	1	2	2	2	2
318	2	1	2	1	2	1	4	7	3	1	2	0	1	1	1	1	1	2	2	2	2
319	2	1	2	1	2	1	2	7	4	1	2	0	1	1	1	1	1	2	2	2	2
320	2	1	2	1	2	1	4	7	3	1	1	1	2	0	1	1	1	2	2	2	2
321	2	1	2	1	2	1	2	7	4	1	1	1	1	1	1	1	1	2	2	2	2
322	2	1	2	1	2	1	3	7	3	1	2	0	1	1	1	1	1	2	2	2	2
323	2	1	2	1	2	1	3	7	4	1	2	0	1	1	1	1	1	2	2	2	2
324	2	1	2	1	2	1	4	7	3	1	1	1	1	1	1	1	1	2	2	2	2
325	2	1	2	1	2	2	3	7	3	1	1	1	1	1	1	1	1	2	2	2	2
326	2	1	2	1	2	1	3	7	4	3	2	0	2	0	1	1	2	2	2	2	2
327	1	1	2	1	3	1	3	7	3	1	2	0	1	1	1	1	1	2	2	2	2
328	2	1	2	0	0	1	3	7	4	1	1	1	1	2	1	1	1	1	2	2	2
329	1	0	2	0	0	1	3	7	3	1	1	1	2	0	1	1	1	2	2	2	2
330	1	1	2	0	0	2	3	7	3	1	2	0	1	2	1	1	2	2	2	2	2
331	1	1	2	0	0	0	3	7	4	1	2	0	1	2	1	1	2	2	2	2	2
332	1	1	2	0	0	2	3	7	3	1	2	0	1	2	1	1	1	2	2	2	2
333	1	0	2	1	0	2	3	7	3	1	2	0	1	2	1	1	1	2	2	2	2
334	1	1	2	1	0	2	3	7	3	1	2	0	1	1	1	1	2	2	2	2	2
335	1	0	2	0	1	0	3	7	3	1	2	0	1	2	1	1	1	2	2	2	1
336	2	0	2	0	1	0	3	7	3	1	1	1	2	0	1	1	1	2	2	2	2
337	4	0	2	0	1	4	3	7	3	1	2	0	1	2	1	1	2	2	2	2	2
338	1	1	2	0	1	0	3	7	3	1	2	0	2	0	1	1	1	2	2	2	2
339	2	1	2	0	1	2	3	7	4	1	2	0	1	2	1	1	1	2	2	2	2
340	1	0	2	1	1	2	3	7	4	1	2	0	1	1	1	1	1	1	2	2	2
341	1	0	2	1	1	1	3	7	3	1	2	0	1	2	1	1	1	2	2	2	2
342	1	0	2	1	1	2	3	7	3	1	1	1	2	0	1	1	1	2	2	2	2
343	1	0	2	1	1	0	3	7	3	1	2	0	2	0	1	1	1	2	2	2	2
344	1	0	2	1	1	0	3	7	4	1	2	0	2	0	1	1	1	2	2	2	2
345	1	0	2	1	1	2	3	7	3	1	1	1	1	2	1	1	1	2	2	2	2
346	1	0	2	1	1	0	3	7	3	1	2	0	1	2	1	1	1	2	2	2	2
347	1	0	2	1	1	0	3	3	4	1	2	0	1	1	1	1	2	2	2	2	2
348	4	0	2	1	1	1	3	7	4	1	1	1	2	0	1	1	1	2	2	2	2
349	4	0	2	1	1	1	3	7	3	1	2	0	2	0	1	2	4	2	2	2	2
350	1	1	2	1	1	0	3	7	4	1	2	0	2	0	1	1	1	2	2	2	2
351	1	1	2	1	1	0	3	7	4	1	1	1	2	0	1	1	1	2	2	2	2
352	2	1	2	1	1	0	3	7	4	1	1	1	1	2	1	1	1	2	2	2	2
353	3	0	2	0	2	0	3	7	4	1	1	2	1	2	1	1	1	2	2	2	2
354	1	0	2	1	2	1	3	7	3	1	1	1	1	2	1	1	2	2	2	2	2
355	4	0	2	1	2	2	3	7	3	1	1	2	1	1	1	1	1	2	2	2	2
356	1	1	2	1	2	1	3	7	3	1	2	0	2	0	1	1	2	2	2	2	2
357	3	1	2	1	2	1	3	7	3	1	1	2	1	2	1	1	2	2	2	2	1
358	1	0	2	0	2	2	4	7	3	1	1	1	2	0	1	1	1	2	2	2	2
359	2	0	2	0	2	2	6	7	4	1	2	0	2	0	1	1	2	2	2	2	2
360	2	0	2	0	2	2	6	7	4	1	1	1	2	0	1	1	2	2	2	2	2
361	2	0	2	0	2	2	6	7	4	1	2	0	1	1	1	1	2	2	2	2	2
362	1	1	2	0	2	2	3	7	4	1	2	0	1	1	1	1	1	2	2	2	2
363	2	1	2	1	2	2	3	7	3	1	2	0	1	1	1	1	2	2	2	2	2
364	1	0	2	2	2	2	3	7	3	1	2	0	2	0	1	1	1	2	2	2	2
365	1	0	2	2	2	2	3	7	3	1	2	0	1	1	1	1	1	2	2	2	2
366	1	0	2	2	2	2	3	7	3	1	1	1	1	1	1	1	1	2	2	2	2
367	2	0	2	2	2	2	3	7	3	1	1	1	2	0	1	1	2	2	2	2	2
368	3	0	2	2	2	2	4	7	3	1	1	1	2	0	1	2	3	2	2	2	2
369	1	1	2	2	2	2	3	7	3	1	2	0	1	1	1	1	1	2	2	2	2
370	1	1	2	2	2	2	3	7	3	1	1	1	2	0	1	1	1	2	2	2	2
371	1	1	2	2	2	2	3	7	3	1	1	1	1	1	1	1	1	2	2	2	2
372	3	1	2	2	2	2	3	7	3	1	1	1	1	1	1	2	4	2	2	2	2
373	1	1	2	0	3	3	4	3	3	1	1	1	1	1	1	1	1	2	2	2	2
374	1	1	2	1	3	2	3	7	3	1	1	1	2	0	1	1	1	2	2	2	2
375	2	1	2	2	3	2	3	7	3	1	1	1	2	0	1	1	2	2	2	2	2
376	1	0	2	0	4	4	1	7	2	1	2	0	1	1	1	1	1	2	2	2	2
377	2	0	2	2	4	3	1	7	3	1	2	0	1	1	1	1	2	2	2	2	2
378	3	1	2	2	4	3	1	7	2	1	2	0	1	1	1	2	4	2	2	2	2
379	3	1	2	2	4	3	1	7	2	1	1	1	2	0	1	2	4	2	2	2	2
380	1	1	2	1	0	1	8	4	3	1	1	1	1	1	1	1	1	2	2	2	2
381	1	1	2	1	0	1	3	7	4	1	1	1	2	0	1	1	2	2	2	2	2
382	3	0	2	1	0	1	2	7	3	1	1	1	2	0	1	1	2	2	2	2	2
383	3	0	2	1	0	1	4	7	4	1	2	0	1	2	1	1	2	2	2	2	2
384	3	0	2	1	0	1	4	7	3	1	1	1	1	1	1	1	2	2	2	2	2
385	3	0	2	1	0	2	4	7	4	1	1	1	1	1	1	1	1	2	2	2	2
386	4	1	2	1	0	1	4	7	3	1	2	0	1	2	1	1	2	2	2	2	2
387	3	1	2	2	0	0	3	7	3	1	2	0	1	2	1	1	2	2	2	2	2
388	1	0	2	0	1	1	3	7	3	1	1	1	1	1	1	1	2	2	2	2	2
389	4	0	2	1	1	1	2	7	3	1	2	0	2	0	1	1	2	1	2	2	2
390	1	1	2	1	1	0	4	7	4	1	1	1	2	0	1	1	1	2	2	2	2
391	1	1	2	1	1	2	3	7	3	1	2	0	1	1	1	1	1	2	2	2	2
392	1	1	2	1	1	2	2	7	3	1	1	1	1	1	1	1	1	2	2	2	2
393	1	1	2	1	1	2	3	7	3	1	1	1	1	1	1	1	1	2	2	2	2
394	1	0	2	1	1	2	4	7	3	1	1	1	2	0	1	1	1	2	2	2	2
395	1	0	2	1	1	2	3	7	3	1	1	1	1	1	1	1	1	2	2	2	2
396	3	0	2	1	1	2	3	7	3	1	2	0	1	1	1	1	2	2	2	2	2
397	3	1	2	1	1	1	3	7	3	1	2	0	1	1	1	1	2	2	2	2	2
398	3	1	2	1	1	2	3	7	3	1	1	1	1	1	1	1	2	2	2	2	2
399	3	0	2	1	1	0	4	7	3	1	1	1	1	1	1	1	2	2	2	2	2
400	3	0	2	1	1	0	4	7	3	1	1	1	1	2	1	1	2	2	2	2	2
401	3	0	2	1	1	1	4	7	3	1	1	1	1	1	1	1	2	2	2	2	2
402	4	0	2	1	1	2	2	7	3	1	1	1	1	1	1	1	2	2	2	2	2
403	4	0	2	1	1	0	3	7	3	1	2	0	1	2	1	1	2	2	2	2	2
404	4	1	2	1	1	2	4	7	3	1	2	0	1	2	1	2	3	2	2	2	2
405	4	1	2	1	1	0	4	7	3	1	1	1	1	2	1	1	2	2	2	2	2
406	4	0	2	1	1	1	4	7	3	1	1	2	1	1	1	2	3	2	2	2	2
407	4	0	2	1	1	1	3	7	3	1	2	0	2	0	1	2	3	2	2	2	2
408	4	0	2	1	1	1	3	7	3	1	2	0	2	0	1	2	3	2	2	2	2
409	4	0	2	1	1	1	3	7	3	1	2	0	2	0	1	2	3	2	2	2	2
410	1	0	2	1	2	2	4	7	3	1	2	0	1	1	1	1	1	2	2	2	2
411	1	1	2	1	2	1	3	7	3	1	1	1	2	0	1	1	1	2	2	2	2
412	1	0	2	1	2	2	3	7	3	1	1	1	2	0	1	1	1	2	2	2	2
413	1	0	2	1	2	2	3	7	3	1	2	0	2	0	1	1	1	2	2	2	2
414	1	1	2	1	2	1	2	7	3	1	2	0	2	0	1	1	1	2	2	2	2
415	1	1	2	1	2	1	3	7	3	1	2	0	1	1	1	1	1	2	2	2	2
416	1	0	2	1	2	1	3	7	3	1	2	0	1	1	1	1	1	2	2	2	2
417	1	1	2	1	2	1	3	7	3	1	1	1	2	0	1	1	1	2	2	2	2
418	1	1	2	1	2	1	2	7	3	1	2	0	1	2	1	1	1	2	2	2	2
419	1	1	2	1	2	1	4	7	3	1	1	1	2	0	1	1	1	2	2	2	2
420	1	1	2	1	2	1	3	7	3	1	1	1	1	1	1	1	1	2	2	2	2
421	1	1	2	1	2	2	3	7	3	1	1	1	2	0	1	1	2	2	2	2	2
422	1	1	2	1	2	1	4	7	3	1	2	0	1	1	1	1	1	2	2	2	2
423	1	1	2	1	2	2	3	7	3	1	2	0	1	2	1	1	2	2	2	2	2
424	1	1	2	1	2	2	2	7	3	1	1	1	2	0	1	1	1	2	2	2	2
425	1	1	2	1	2	1	3	7	3	1	1	1	1	1	1	1	1	2	2	2	2
426	1	0	2	1	2	1	3	7	3	1	1	1	1	1	1	1	2	2	2	2	2
427	1	0	2	1	2	1	3	7	3	1	1	1	1	1	1	1	1	2	2	2	2
428	1	0	2	1	2	1	4	7	3	1	1	1	2	0	1	1	1	2	2	2	2
429	1	0	2	1	2	1	3	7	3	1	2	0	1	1	1	1	2	2	2	2	2
430	1	0	2	1	2	1	8	7	3	1	1	1	1	1	1	1	2	2	2	2	2
431	1	0	2	1	2	1	3	7	3	1	2	0	2	0	1	1	2	2	2	2	2
432	1	0	2	1	2	1	3	7	2	1	2	0	1	1	1	1	2	2	2	2	2
433	1	0	2	1	2	1	3	7	3	1	1	1	2	0	1	1	2	2	2	2	2
434	1	0	2	1	2	1	3	7	3	1	2	0	1	1	1	1	2	2	2	2	2
435	1	0	2	1	2	1	3	7	4	1	1	2	2	0	1	1	2	2	2	2	2
436	1	0	2	1	2	2	3	7	3	1	1	1	1	1	1	1	2	2	2	2	2
437	1	0	2	1	2	2	3	7	3	1	1	1	1	1	1	1	2	2	2	2	2
438	1	0	2	1	2	1	3	7	3	1	1	1	1	1	1	1	2	2	2	2	2
439	1	0	2	1	2	1	3	7	3	1	2	0	2	0	1	1	1	2	2	2	2
440	1	0	2	1	2	2	3	7	3	1	2	0	1	2	1	1	1	2	2	2	2
441	3	1	2	1	2	1	3	7	3	1	1	1	2	0	1	1	2	2	2	2	2
442	3	1	2	1	2	1	8	7	3	1	2	0	2	0	1	1	2	2	2	2	2
443	3	1	2	1	2	1	3	7	4	1	1	1	1	1	1	1	2	2	1	2	2
444	3	0	2	1	2	1	4	7	3	1	2	0	1	2	1	1	2	2	2	2	2
445	3	1	2	1	2	1	3	7	3	1	1	1	1	1	1	1	1	2	2	2	2
446	3	1	2	1	2	4	1	7	3	1	1	1	2	0	1	1	2	2	2	2	2
447	3	1	2	1	2	1	3	7	3	1	1	2	1	1	1	2	3	2	2	2	2
448	3	1	2	1	2	2	2	7	3	1	2	0	1	2	1	1	2	2	2	2	2
449	3	1	2	1	2	2	3	7	3	1	1	1	2	0	1	1	2	2	2	2	2
450	3	0	2	1	2	1	3	7	3	1	2	0	1	2	1	2	3	2	2	2	2
451	3	0	2	1	2	1	3	7	3	1	1	1	2	0	1	2	3	2	2	2	2
452	3	0	2	1	2	2	2	7	3	1	2	0	1	1	1	2	3	2	2	2	2
453	4	1	2	1	2	1	3	7	3	1	1	1	2	0	1	1	2	2	2	2	2
454	4	1	2	1	2	2	8	7	3	1	1	1	1	1	1	2	3	2	2	2	2
455	4	1	2	1	2	1	3	7	3	1	1	1	2	0	1	2	3	2	2	2	2
456	4	1	2	1	2	1	4	7	4	1	2	0	1	2	1	1	1	2	2	2	2
457	4	1	2	1	2	1	3	7	3	1	1	1	2	0	1	2	3	2	2	2	2
458	4	1	2	1	2	1	4	7	3	1	1	1	1	1	1	1	2	2	2	2	2
459	4	1	2	1	2	1	2	7	3	1	2	0	1	1	1	2	3	2	2	2	2
460	4	1	2	1	2	1	3	7	3	3	1	1	2	0	1	1	2	2	2	2	2
461	4	1	2	1	2	1	3	7	3	1	1	1	1	1	1	2	3	2	2	2	2
462	4	1	2	1	2	1	3	7	3	1	1	1	1	1	1	1	2	2	2	2	2
463	4	0	2	1	2	1	2	7	3	1	2	0	1	2	1	2	3	2	2	2	2
464	1	0	2	1	3	2	1	7	3	1	2	0	2	0	1	1	1	2	2	2	2
465	1	1	2	1	3	2	1	7	3	1	2	0	1	1	1	1	1	2	2	2	2
466	3	1	2	1	3	2	2	7	3	1	2	0	1	2	1	1	2	2	2	2	2
467	4	0	2	1	3	2	1	7	3	1	2	0	1	2	1	1	2	2	2	2	2
468	4	0	2	1	3	1	5	7	3	1	2	0	1	1	1	1	2	2	2	2	2
469	1	0	2	1	4	2	1	7	3	1	1	1	1	1	1	1	1	2	2	2	2
470	1	1	2	1	4	3	1	7	3	1	1	1	2	0	1	2	3	2	2	2	2
471	4	1	2	1	4	3	8	7	2	3	2	0	2	0	1	1	2	2	2	2	2
472	4	0	2	1	4	3	1	7	3	1	2	0	1	2	1	2	3	2	2	2	2
473	4	1	2	1	4	3	1	7	3	1	2	0	1	1	1	2	3	2	2	2	2
474	4	0	2	1	4	2	1	7	3	1	1	1	1	1	1	2	3	2	2	2	2
475	2	1	2	1	0	1	3	7	3	1	1	1	2	0	1	1	1	2	2	2	2
476	2	0	2	1	0	3	8	7	3	1	2	0	1	1	1	1	2	2	2	2	2
477	2	0	2	1	0	0	4	7	4	1	2	0	2	0	1	1	1	2	2	2	2
478	2	0	2	1	0	1	3	7	3	1	1	1	2	0	1	1	2	2	2	2	2
479	1	0	2	1	0	1	3	7	3	1	1	1	2	0	1	1	2	2	2	2	2
480	1	0	2	1	0	1	4	7	4	1	2	0	1	1	1	1	1	2	2	2	2
481	3	0	2	1	0	1	3	7	4	1	1	1	1	1	1	1	2	2	2	2	2
482	4	1	2	1	0	0	3	7	3	1	2	0	1	1	1	2	3	2	2	2	2
483	3	0	2	0	1	1	3	7	3	1	1	1	2	0	1	1	1	2	2	2	2
484	4	0	2	0	1	0	3	7	3	1	2	0	1	2	1	1	1	2	2	2	2
485	2	1	2	1	1	1	3	7	3	1	1	1	1	1	1	1	1	2	2	2	2
486	2	1	2	1	1	2	3	7	3	1	1	1	2	0	1	1	1	2	2	2	2
487	2	0	2	1	1	0	3	7	3	1	1	1	1	1	1	1	1	2	2	2	2
488	1	0	2	1	1	0	3	7	3	1	1	1	1	1	1	1	1	2	2	2	2
489	1	0	2	1	1	2	3	7	4	1	2	0	1	1	1	1	1	2	2	2	2
490	1	0	2	1	1	1	3	7	3	1	1	1	1	1	1	1	2	2	2	2	2
491	3	0	2	1	1	2	3	7	4	1	1	1	1	1	1	1	1	2	2	2	2
492	3	0	2	1	1	0	3	7	3	1	1	1	2	0	1	1	2	2	2	2	2
493	3	0	2	1	1	1	3	7	4	1	1	1	2	0	1	1	1	2	2	2	2
494	3	1	2	1	1	0	4	7	3	1	1	1	1	1	1	1	2	2	2	2	2
495	3	1	2	1	1	0	3	7	3	1	1	1	1	1	1	1	1	2	2	2	2
496	5	1	2	1	1	2	3	7	3	1	1	1	2	0	1	1	2	2	2	2	2
497	5	1	2	1	1	1	3	7	3	1	1	1	1	2	1	2	3	2	2	2	2
498	5	1	2	1	1	2	3	7	3	1	1	1	1	2	1	2	3	2	2	2	2
499	5	1	2	1	1	1	3	7	4	1	1	1	1	2	1	1	2	2	2	2	2
500	4	1	2	1	1	2	3	7	3	1	1	1	1	1	1	1	2	2	2	2	2
501	4	1	2	1	1	0	3	7	4	3	1	1	2	0	1	2	3	2	2	2	2
502	4	1	2	1	1	2	3	7	3	1	2	0	1	2	1	1	2	2	2	2	2
503	4	0	2	1	1	2	3	7	3	1	2	0	1	1	1	1	2	2	2	2	2
504	4	0	2	1	1	0	3	7	4	1	1	1	1	1	1	1	2	2	2	2	2
505	2	1	2	1	2	1	3	7	3	1	1	1	1	1	1	1	1	2	2	2	2
506	2	1	2	1	2	1	3	7	3	1	1	1	1	1	1	1	2	2	2	2	2
507	2	0	2	1	2	1	3	7	3	1	1	1	2	0	1	1	1	2	2	2	2
508	2	0	2	1	2	0	3	7	3	1	1	1	2	0	1	1	1	2	2	2	2
509	1	1	2	1	2	1	3	7	3	1	2	0	1	1	1	1	1	2	2	2	2
510	1	1	2	1	2	1	3	7	4	1	1	1	1	1	1	1	1	2	2	2	2
511	3	0	2	1	2	1	3	7	3	1	1	1	2	0	1	1	2	2	2	2	2
512	3	1	2	1	2	1	3	7	3	3	2	0	1	2	1	1	2	2	2	2	2
513	3	1	2	1	2	1	3	7	3	1	1	1	1	1	1	1	1	2	2	2	2
514	5	1	2	1	2	1	2	7	3	1	1	2	1	1	1	1	2	2	2	2	2
515	4	1	2	1	2	1	4	7	3	1	1	1	1	1	1	1	2	2	2	2	2
516	4	0	2	1	2	0	3	7	3	1	1	1	1	2	1	1	2	2	2	2	2
517	4	0	2	1	2	2	2	7	3	1	1	2	1	1	1	1	2	2	2	2	2
518	4	0	2	1	2	1	3	7	3	1	2	0	1	2	1	1	2	2	2	2	2
519	1	0	2	1	3	2	1	7	3	1	1	1	2	0	1	1	1	2	2	2	2
520	3	0	2	0	4	4	1	1	2	1	1	1	2	0	1	2	3	2	2	2	2
521	3	0	2	1	4	2	1	7	3	1	1	1	1	2	1	2	3	2	2	2	2
522	4	1	2	1	4	4	1	7	3	1	1	1	1	2	1	2	3	2	2	2	2
523	1	0	2	1	1	1	2	7	3	1	2	0	1	2	1	1	1	2	2	2	2
524	1	0	2	1	1	2	3	1	3	1	1	1	1	1	1	1	1	2	2	2	2
525	3	0	2	1	1	1	4	7	3	1	1	1	1	2	1	1	2	2	2	2	2
526	4	0	2	1	1	1	3	7	3	1	1	1	1	1	1	1	1	2	2	2	2
527	5	0	2	1	1	1	2	7	3	1	2	0	1	2	1	1	2	2	2	2	2
528	5	0	2	1	1	2	4	7	3	1	1	2	1	1	1	1	2	2	2	2	2
529	1	1	2	1	1	2	3	7	3	1	1	1	1	1	1	1	2	2	2	2	2
530	1	1	2	1	1	2	3	7	3	1	1	1	1	1	1	1	2	2	2	2	2
531	2	1	2	1	1	2	4	7	3	1	1	1	1	2	1	1	1	2	2	2	2
532	3	1	2	1	1	2	4	7	3	1	1	1	1	1	1	1	1	2	2	2	2
533	4	1	2	1	1	2	2	7	3	1	1	1	2	0	1	1	1	2	2	2	2
534	1	0	2	1	2	1	1	7	3	1	2	0	1	2	1	1	1	2	2	2	2
535	1	0	2	1	2	2	2	7	3	1	1	1	1	2	1	1	1	2	2	2	2
536	1	0	2	1	2	1	4	7	3	1	1	1	1	1	1	1	1	2	2	2	2
537	1	0	2	1	2	2	2	7	3	1	1	1	1	2	1	1	1	2	2	2	2
538	1	0	2	1	2	1	3	7	3	1	1	1	1	1	1	1	1	2	2	2	2
539	1	0	2	1	2	3	8	7	3	1	1	1	1	2	1	1	1	2	2	2	2
540	1	0	2	1	2	1	3	7	3	1	1	1	1	2	1	1	1	2	2	2	2
541	2	0	2	1	2	2	3	7	3	1	1	1	1	1	1	1	1	2	2	2	2
542	2	0	2	1	2	2	3	7	3	1	1	1	1	2	1	1	1	2	2	2	2
543	4	0	2	1	2	1	3	7	3	1	1	1	1	1	1	1	2	2	2	2	2
544	5	0	2	1	2	2	2	7	3	1	2	0	1	2	1	1	2	2	2	2	2
545	5	0	2	1	2	2	2	7	3	1	2	0	1	2	1	2	3	2	2	2	2
546	1	1	2	1	2	1	3	7	3	1	2	0	1	2	1	1	2	2	2	2	2
547	1	1	2	1	2	1	3	7	3	1	1	1	1	2	1	1	1	2	2	2	2
548	1	1	2	1	2	2	3	7	3	1	1	1	1	2	1	1	1	2	2	2	2
549	1	1	2	1	2	1	3	7	3	1	1	1	1	2	1	1	1	2	2	2	2
550	1	1	2	1	2	1	4	7	3	1	2	0	1	2	1	1	1	2	2	2	2
551	2	1	2	1	2	1	3	7	2	1	1	1	1	2	1	1	1	2	2	2	2
552	2	1	2	1	2	2	3	7	3	1	1	1	1	2	1	1	2	2	2	2	2
553	2	1	2	1	2	1	4	7	3	1	1	1	1	2	1	1	1	2	2	2	2
554	3	1	2	1	2	2	4	7	3	1	1	1	2	0	1	1	2	2	2	2	2
555	3	1	2	1	2	2	2	7	3	1	1	1	1	1	1	1	1	2	2	2	2
556	3	1	2	1	2	1	3	7	3	1	2	0	1	1	1	1	1	2	2	2	2
557	3	1	2	1	2	1	3	7	3	1	1	1	1	1	1	1	2	2	2	2	2
558	3	1	2	1	2	2	3	7	3	1	2	0	1	1	1	1	1	2	2	2	2
559	3	1	2	1	2	2	4	7	3	1	1	1	2	0	1	1	1	2	2	2	2
560	4	1	2	1	2	1	3	7	3	1	1	1	1	2	1	1	2	2	2	2	2
561	4	1	2	1	2	2	4	7	3	1	1	1	2	0	1	1	2	2	2	2	2
562	4	1	2	1	2	1	3	7	3	1	1	1	1	1	1	1	1	2	2	2	2
563	4	1	2	1	2	2	3	7	3	1	1	1	1	1	1	1	1	2	2	2	2
564	4	1	2	1	2	1	3	7	3	1	2	0	1	2	1	1	2	2	2	2	2
565	5	1	2	1	2	2	3	7	3	1	1	1	1	1	1	1	1	2	2	2	2
566	1	0	2	1	2	3	3	7	3	1	1	1	1	2	1	1	1	2	2	2	2
567	3	0	2	1	2	1	4	7	3	1	1	1	1	1	1	1	2	2	2	2	2
568	4	1	2	1	2	1	3	7	3	1	1	1	1	1	1	1	2	2	2	2	2
569	2	0	2	1	3	2	1	7	3	1	1	1	1	2	1	1	1	2	2	2	2
570	3	0	2	1	3	2	1	7	3	1	1	1	1	2	1	1	1	2	2	2	2
571	1	1	2	1	3	2	2	7	3	1	2	0	1	1	1	1	2	2	2	2	2
572	5	1	2	1	3	3	1	7	3	1	1	1	2	0	1	2	3	2	2	2	2
573	4	0	2	1	4	2	1	7	3	1	1	1	1	1	1	1	1	2	2	2	2
574	1	1	2	1	4	3	2	7	3	1	1	1	1	2	1	1	1	2	2	2	2
575	2	1	2	1	4	3	1	7	3	1	1	1	1	1	1	1	1	2	2	2	2
576	4	1	2	1	4	4	1	1	3	1	2	0	1	2	1	1	2	2	2	2	2
577	1	0	2	2	4	3	1	7	3	1	1	1	1	1	1	1	1	2	2	2	2
578	3	1	2	0	1	2	3	7	3	1	1	1	2	0	1	2	3	2	2	2	2
579	5	0	2	1	1	2	4	7	4	1	1	1	2	0	1	2	4	2	2	2	2
580	3	0	2	0	2	2	4	7	4	1	1	1	1	1	1	2	4	2	2	2	2
581	4	0	2	0	2	2	2	7	3	1	1	1	2	0	1	2	4	2	2	2	2
582	3	1	2	0	2	2	4	7	4	1	1	1	2	0	1	2	3	2	2	2	2
583	3	1	2	0	2	2	4	7	4	1	1	1	1	1	1	2	4	2	2	2	2
584	3	1	2	0	2	2	4	7	3	1	2	0	2	0	1	2	3	2	2	2	2
585	4	1	2	0	2	2	3	7	3	1	1	1	2	0	1	2	3	2	2	2	2
586	5	1	2	0	2	2	3	7	3	1	1	1	2	0	1	2	4	2	2	2	2
587	5	1	2	0	2	2	3	7	3	1	2	0	2	0	1	2	4	2	2	2	2
588	5	1	2	0	2	2	3	7	3	1	1	1	2	0	1	2	4	2	2	2	2
589	5	1	2	0	2	2	3	7	4	1	1	1	2	0	1	2	4	2	2	2	2
590	5	1	2	0	2	2	3	7	4	1	2	0	1	1	1	2	3	2	2	2	2
591	5	0	2	1	2	2	3	7	4	1	1	1	2	0	1	2	4	2	2	2	2
592	5	1	2	1	2	2	3	7	4	1	1	1	1	1	1	2	4	2	2	2	2
593	5	1	2	1	2	2	3	7	4	1	2	0	2	0	1	2	4	2	2	2	2
594	1	0	2	2	2	2	3	7	3	1	2	0	1	1	1	1	2	2	2	2	2
595	4	0	2	2	2	2	3	7	3	1	1	1	2	0	1	2	4	2	2	2	2
596	4	0	2	2	2	2	3	7	4	1	1	1	2	0	1	2	3	2	2	2	2
597	4	0	2	2	2	2	3	7	3	1	1	1	2	0	1	2	4	2	2	2	2
598	4	0	2	2	2	2	3	7	3	1	1	1	2	0	1	2	3	2	2	2	2
599	5	0	2	2	2	2	3	7	3	1	1	1	1	1	1	2	4	2	2	2	2
600	1	1	2	2	2	2	3	7	3	1	2	0	1	1	1	1	2	2	2	2	2
601	4	1	2	2	2	2	8	7	4	1	2	0	1	1	1	2	4	2	2	2	2
602	1	1	2	0	1	2	4	7	3	1	1	1	2	0	1	1	2	2	2	2	2
603	1	1	2	0	1	2	4	7	3	1	2	0	2	0	1	1	1	2	2	2	2
604	2	1	2	0	1	1	2	6	3	1	2	0	2	0	1	2	3	2	2	2	2
605	3	1	2	0	1	2	4	7	3	1	1	1	1	1	1	1	1	2	2	2	2
606	1	1	2	1	1	1	4	7	3	1	2	0	2	0	1	1	1	2	2	2	2
607	2	1	2	1	1	1	2	6	2	1	2	0	2	0	1	1	2	2	2	2	2
608	2	1	2	1	1	1	2	6	2	1	2	0	2	0	1	1	2	2	2	2	2
609	2	1	2	1	1	1	2	6	3	1	2	0	2	0	1	2	3	2	2	2	2
610	2	1	2	1	1	2	4	7	3	1	2	0	2	0	1	1	1	2	2	2	2
611	2	1	2	2	1	1	6	6	3	1	2	0	2	0	1	1	2	2	2	2	2
612	1	0	2	0	2	1	4	7	3	1	2	0	2	0	1	1	2	2	2	2	2
613	1	0	2	0	2	1	4	7	3	1	2	0	2	0	1	1	2	2	2	2	2
614	1	0	2	0	2	2	5	7	3	1	2	0	2	0	1	1	2	2	2	2	2
615	1	0	2	0	2	2	4	7	3	1	1	1	2	0	1	1	1	2	2	2	2
616	1	0	2	0	2	1	4	7	3	1	2	0	2	0	1	1	2	2	2	2	2
617	1	0	2	0	2	2	4	7	3	1	2	0	2	0	1	2	3	2	2	2	2
618	1	0	2	0	2	1	4	7	3	1	2	0	2	0	1	1	2	2	2	2	2
619	2	0	2	0	2	1	6	7	3	1	2	0	2	0	1	1	1	2	2	2	2
620	2	0	2	0	2	1	4	7	3	1	1	1	2	0	1	1	2	2	2	2	2
621	3	0	2	0	2	2	3	7	3	1	1	1	1	1	1	1	2	2	2	2	2
622	3	0	2	0	2	2	4	7	3	1	1	1	1	1	1	1	2	2	2	2	2
623	3	0	2	0	2	2	4	7	3	1	2	0	2	0	1	1	2	2	2	2	2
624	3	0	2	0	2	2	4	7	3	1	1	1	2	0	1	2	3	2	2	2	2
625	1	1	2	0	2	2	4	7	3	1	1	1	1	1	1	1	2	2	2	2	2
626	1	1	2	0	2	2	4	7	3	1	1	1	1	1	1	1	2	2	2	2	2
627	1	1	2	0	2	1	4	7	3	1	1	1	1	1	1	1	2	2	2	2	2
628	1	1	2	0	2	1	4	7	3	1	2	0	2	0	1	1	1	2	2	2	2
629	1	1	2	0	2	1	4	7	3	1	2	0	2	0	1	1	2	2	2	2	2
630	1	1	2	0	2	2	4	7	3	1	2	0	1	1	1	2	3	2	2	2	2
631	1	1	2	0	2	1	2	7	3	1	1	1	2	0	1	1	2	2	2	2	2
632	2	1	2	0	2	2	4	7	3	1	1	1	1	1	1	2	3	2	2	2	2
633	2	1	2	0	2	3	4	7	3	1	2	0	2	0	1	1	2	2	2	2	2
634	2	1	2	0	2	2	4	7	3	1	2	0	2	0	1	1	2	2	2	2	2
635	2	1	2	0	2	2	4	7	3	1	2	0	1	1	1	1	2	2	2	2	2
636	2	1	2	0	2	2	4	7	3	1	2	0	1	1	1	1	2	2	2	2	2
637	2	1	2	0	2	2	4	7	3	1	2	0	2	0	1	2	3	2	2	2	2
638	2	1	2	0	2	2	4	7	3	1	1	1	2	0	1	1	2	2	2	2	2
639	2	1	2	0	2	2	3	7	3	1	2	0	2	0	1	1	2	2	2	2	2
640	2	1	2	0	2	2	4	7	3	1	1	1	2	0	1	1	2	2	2	2	2
641	2	1	2	0	2	2	4	7	3	1	2	0	2	0	1	1	2	2	2	2	2
642	3	1	2	0	2	2	4	7	3	1	1	1	2	0	1	1	2	2	2	2	2
643	3	1	2	0	2	3	4	7	3	1	2	0	1	1	1	1	2	2	2	2	2
644	3	1	2	0	2	2	4	7	3	1	2	0	2	0	1	1	2	2	2	2	2
645	3	1	2	0	2	2	4	7	3	1	1	1	1	1	1	1	2	2	2	2	2
646	3	1	2	0	2	1	4	7	3	1	1	1	1	1	1	2	3	2	2	2	2
647	3	1	2	0	2	2	4	7	3	1	2	0	2	0	1	1	2	2	2	2	2
648	3	1	2	0	2	1	3	7	3	1	1	1	1	1	1	1	2	2	2	2	2
649	3	1	2	0	2	2	4	7	3	1	1	1	2	0	1	1	2	2	2	2	2
650	1	1	2	1	2	2	4	7	3	1	2	0	2	0	1	2	3	1	2	2	2
651	1	0	2	1	2	1	4	7	3	1	2	0	1	2	1	1	2	2	2	2	2
652	1	0	2	1	2	1	4	7	3	1	2	0	2	0	1	1	2	2	2	2	2
653	1	0	2	1	2	2	1	7	3	1	2	0	2	0	1	1	2	2	2	2	2
654	1	0	2	1	2	2	4	7	3	1	2	0	2	0	1	1	2	2	2	2	2
655	2	0	2	1	2	2	2	7	3	1	2	0	2	0	1	1	2	2	2	2	2
656	2	0	2	1	2	3	4	7	3	1	1	1	1	1	1	1	2	2	2	2	2
657	3	0	2	1	2	2	4	7	3	1	2	0	2	0	1	1	2	2	2	2	2
658	2	1	2	1	2	2	2	7	3	1	1	1	1	1	1	1	2	2	2	2	2
659	2	1	2	1	2	3	4	7	3	1	2	0	2	0	1	1	2	2	2	2	2
660	2	1	2	1	2	2	4	7	3	1	1	1	1	1	1	1	2	2	2	2	2
661	2	1	2	1	2	1	3	7	3	1	1	1	2	0	1	1	2	2	2	2	2
662	2	1	2	1	2	2	4	7	3	1	1	1	1	1	1	1	2	2	2	2	2
663	1	0	2	2	2	1	2	7	2	1	1	1	1	1	1	1	2	2	2	2	2
664	1	0	2	2	2	2	1	7	2	1	2	0	2	0	1	1	2	2	2	2	2
665	2	1	2	2	2	3	2	7	2	1	1	1	1	1	1	1	2	2	2	2	2
666	3	0	2	0	3	2	3	7	3	1	1	1	2	0	1	1	2	2	2	2	2
667	3	0	2	0	3	2	3	7	3	1	1	1	1	1	1	1	2	2	2	2	2
668	3	1	2	0	3	1	4	7	3	1	2	0	1	1	1	2	3	2	2	2	2
669	3	1	2	0	3	2	1	7	3	1	2	0	2	0	1	1	1	2	2	2	2
670	1	1	2	1	3	2	3	7	3	1	1	1	2	0	1	1	1	2	2	2	2
671	1	0	2	1	3	2	1	7	2	1	1	1	1	1	1	1	2	2	2	2	2
672	1	0	2	1	3	2	3	7	3	1	1	1	2	0	1	1	1	2	2	2	2
673	1	0	2	1	3	2	1	7	2	1	1	1	2	0	1	1	1	2	2	2	2
674	1	1	2	1	3	2	1	7	3	1	1	1	1	1	1	2	3	2	2	2	2
675	1	1	2	1	3	2	2	7	3	1	1	1	1	1	1	1	2	2	2	2	2
676	2	1	2	1	3	2	3	7	3	1	1	1	1	1	1	2	3	2	2	2	2
677	3	1	2	1	3	2	1	1	3	1	1	1	1	1	1	1	2	2	2	2	2
678	3	1	2	1	3	3	2	1	2	1	1	1	1	1	1	1	2	2	2	2	2
679	1	0	2	2	3	2	1	7	2	1	1	1	1	1	1	1	2	2	2	2	2
680	1	0	2	2	3	2	1	7	3	1	1	1	2	0	1	2	3	2	2	2	2
681	1	0	2	2	3	2	1	7	2	1	1	1	1	1	1	1	2	2	2	2	2
682	1	0	2	2	3	2	1	7	2	1	1	1	1	1	1	1	2	2	2	2	2
683	2	0	2	2	3	2	2	7	2	1	1	1	1	1	1	1	2	2	2	2	2
684	3	0	2	2	3	4	1	7	1	1	1	1	1	1	1	2	3	2	2	2	2
685	3	0	2	2	3	2	2	7	2	1	1	1	1	1	1	1	2	2	2	2	2
686	1	1	2	2	3	2	1	7	2	1	1	1	2	0	1	1	2	2	2	2	2
687	1	1	2	2	3	2	1	7	3	1	1	1	1	1	1	2	3	2	2	2	2
688	1	1	2	2	3	3	1	7	3	1	1	1	1	1	1	1	1	2	2	2	2
689	3	1	2	2	3	2	1	7	2	1	1	1	1	1	1	1	2	2	2	2	2
690	3	1	2	1	4	3	1	7	3	1	1	1	1	1	1	1	2	2	2	2	2
691	1	0	2	2	4	3	1	1	1	1	1	1	1	1	1	1	2	2	2	2	2
692	2	0	2	2	4	3	1	7	2	1	1	1	1	1	1	1	2	2	2	2	2
693	3	0	2	2	4	4	1	1	1	1	1	1	1	1	1	2	3	2	2	2	2
694	1	1	2	2	4	3	1	7	1	1	1	1	1	1	1	1	2	2	2	2	2
695	2	1	2	2	4	3	1	7	2	1	1	1	1	1	1	2	3	2	2	2	2
696	2	1	2	2	4	3	1	7	2	1	1	1	1	1	1	1	2	2	2	2	2
697	3	1	2	2	4	3	1	7	3	1	1	1	1	1	1	1	2	2	2	2	2
698	3	1	2	2	4	3	1	1	1	1	1	1	1	1	1	2	4	2	2	2	2
699	2	1	2	2	2	2	2	7	2	1	2	0	2	0	1	1	2	2	2	2	2
700	2	1	2	2	2	1	4	5	3	1	2	0	2	0	1	1	2	2	2	2	2
701	4	1	2	0	0	1	4	7	3	1	2	0	2	0	1	1	2	2	2	2	2
702	5	0	2	0	1	2	4	7	3	1	1	1	1	1	1	2	3	2	2	2	2
703	5	0	2	0	1	2	3	7	3	1	1	1	2	0	1	1	2	2	2	2	2
704	5	1	2	0	1	1	3	7	3	1	1	1	1	1	1	1	2	2	2	2	2
705	3	1	2	0	1	2	4	7	3	1	2	0	2	0	1	1	2	1	2	2	2
706	4	0	2	0	2	1	4	7	3	1	2	0	2	0	1	2	3	2	2	2	2
707	4	0	2	0	2	1	3	7	3	1	2	0	2	0	1	1	1	2	2	2	2
708	4	0	2	0	2	1	3	7	3	1	2	0	1	1	1	1	2	2	2	2	2
709	4	0	2	0	2	2	4	7	3	1	1	1	1	1	1	2	3	2	2	2	2
710	4	0	2	0	2	3	4	1	2	1	1	1	1	1	1	1	2	2	2	2	2
711	4	0	2	0	2	2	4	7	3	1	2	0	2	0	1	1	2	2	2	2	2
712	4	0	2	0	2	2	3	7	3	1	1	1	1	1	1	1	2	2	2	2	2
713	4	0	2	0	2	2	8	7	3	1	2	0	2	0	1	1	2	2	2	2	2
714	5	0	2	0	2	2	3	7	3	1	2	0	1	1	1	1	2	2	2	2	2
715	5	0	2	0	2	2	3	7	3	1	1	1	2	0	1	1	2	2	2	2	2
716	5	0	2	0	2	2	4	7	3	1	2	0	2	0	1	1	2	2	2	2	2
717	5	0	2	0	2	2	3	7	3	1	2	0	2	0	1	1	2	2	2	2	2
718	5	0	2	0	2	2	4	7	3	1	1	1	2	0	1	1	2	2	2	1	2
719	5	0	2	0	2	1	4	7	3	1	1	1	1	1	1	1	2	2	2	2	2
720	4	1	2	0	2	2	3	7	3	1	1	1	1	1	1	2	3	2	2	2	2
721	4	1	2	0	2	1	4	7	3	1	2	0	2	0	1	2	3	2	2	2	2
722	4	1	2	0	2	2	4	7	3	1	1	1	1	1	1	1	2	2	2	2	2
723	4	1	2	0	2	2	4	7	3	1	1	1	2	0	1	1	2	2	2	2	2
724	4	1	2	0	2	2	4	7	3	1	2	0	2	0	1	1	2	2	2	2	2
725	4	1	2	0	2	2	4	7	3	1	2	0	2	0	1	1	2	2	2	2	2
726	4	1	2	0	2	3	4	7	3	1	1	1	2	0	1	1	2	2	2	2	2
727	4	1	2	0	2	1	3	7	3	1	2	0	2	0	1	2	3	2	2	2	2
728	5	1	2	0	2	2	4	7	3	1	1	1	1	1	1	2	3	2	2	2	2
729	5	1	2	0	2	2	4	7	3	1	2	0	2	0	1	1	2	2	2	2	2
730	5	1	2	0	2	2	3	7	3	1	1	1	2	0	1	1	2	2	2	2	2
731	3	0	2	1	2	2	2	7	3	1	1	1	1	1	1	2	3	2	2	2	2
732	4	0	2	1	2	2	4	7	3	1	1	1	1	1	1	1	2	2	2	2	2
733	5	0	2	1	2	2	4	7	3	1	1	1	1	1	1	1	2	2	2	2	2
734	5	0	2	1	2	3	1	7	3	1	1	1	1	1	1	1	2	2	2	2	2
735	4	1	2	1	2	2	4	7	3	1	2	0	1	1	1	2	3	2	2	2	2
736	5	1	2	1	2	2	3	7	3	1	1	1	2	0	1	1	2	2	2	2	2
737	5	0	2	2	2	1	1	7	2	1	1	1	1	1	1	1	2	2	2	2	2
738	5	0	2	2	2	2	8	7	3	1	1	1	1	1	1	1	2	2	2	2	2
739	5	0	2	2	2	2	2	7	3	1	1	1	1	1	1	2	3	2	2	2	2
740	4	1	2	0	3	3	3	7	3	1	1	1	1	1	1	1	2	2	2	2	2
741	5	0	2	1	3	2	2	7	3	1	1	1	1	1	1	1	2	2	2	2	2
742	4	1	2	1	3	2	3	7	3	1	1	1	2	0	1	2	3	2	2	2	2
743	5	1	2	1	3	2	2	7	3	1	1	1	1	1	1	1	2	2	2	2	2
744	5	1	2	1	3	2	1	7	3	1	1	1	1	1	1	2	3	2	2	2	2
745	3	1	2	1	3	2	1	7	3	1	2	0	1	2	1	2	3	1	1	1	1
746	4	0	2	2	3	2	2	7	3	1	1	1	1	1	1	2	3	2	2	2	2
747	5	0	2	2	3	2	1	7	3	1	1	1	1	1	1	2	3	2	2	2	2
748	5	0	2	2	3	2	2	7	2	1	1	1	1	1	1	1	2	2	2	2	2
749	5	0	2	2	3	2	1	8	2	1	1	1	1	1	1	2	3	2	2	2	2
750	5	0	2	2	3	2	2	1	2	1	1	1	1	1	1	1	2	2	2	2	2
751	4	1	2	2	3	3	1	7	2	1	1	1	1	1	1	2	3	2	2	2	2
752	5	1	2	2	3	2	2	7	3	1	1	1	1	1	1	1	2	2	2	2	2
753	5	1	2	2	3	2	8	7	2	1	1	1	1	1	1	1	2	2	2	2	2
754	5	1	2	1	4	3	1	7	3	1	1	1	1	1	1	1	2	2	2	2	2
755	4	0	2	2	4	3	1	7	1	1	1	1	1	1	1	1	2	2	2	2	2
756	5	0	2	2	4	4	1	7	2	1	1	1	1	1	1	2	3	2	2	2	2
757	4	1	2	2	4	3	1	7	1	1	1	1	1	1	1	2	3	2	2	2	2
758	4	1	2	2	4	3	1	7	2	1	1	1	1	1	1	1	2	2	2	2	2
759	5	1	2	2	4	3	1	7	3	1	1	1	1	1	1	1	2	2	2	2	2
760	1	0	2	0	1	1	4	7	3	1	2	0	1	1	1	1	1	2	2	2	2
761	2	0	2	0	1	1	4	7	3	1	2	0	2	0	1	1	1	2	2	2	2
762	5	0	2	0	1	2	4	7	3	1	2	0	2	0	1	1	2	2	2	2	2
763	1	1	2	0	1	2	3	7	3	1	2	0	2	0	1	1	1	2	2	2	2
764	3	1	2	0	1	2	4	7	3	1	2	0	2	0	1	1	1	2	2	2	2
765	4	1	2	0	1	1	3	7	3	1	2	0	1	1	1	1	2	2	2	2	2
766	2	0	2	1	1	3	4	7	3	1	2	0	2	0	1	1	2	2	2	2	2
767	3	0	2	1	1	2	3	7	3	1	2	0	2	0	1	1	2	2	2	2	2
768	3	0	2	1	1	1	2	7	3	1	2	0	1	1	1	1	2	2	2	2	2
769	3	0	2	1	1	3	1	7	3	1	1	1	1	1	1	1	2	2	2	2	2
770	5	0	2	0	2	1	4	7	3	1	2	0	2	0	1	2	3	2	2	2	2
771	5	0	2	0	2	2	2	7	3	1	2	0	2	0	1	2	3	2	2	2	2
772	3	1	2	0	2	2	4	7	3	1	2	0	1	1	1	1	2	2	2	2	2
773	4	1	2	0	2	1	3	7	3	1	2	0	2	0	1	1	2	2	2	2	2
774	2	0	2	1	2	2	3	7	3	1	1	1	2	0	1	1	2	2	2	2	2
775	4	0	2	1	2	1	4	7	3	1	2	0	2	0	1	1	2	2	2	2	2
776	5	0	2	1	2	2	3	7	3	1	1	1	2	0	1	1	2	2	2	2	2
777	1	1	2	1	2	1	3	7	3	1	2	0	2	0	1	1	1	2	2	2	2
778	1	1	2	1	2	2	4	7	3	1	1	1	1	1	1	1	1	2	2	2	2
779	2	1	2	1	2	1	3	7	3	1	1	1	2	0	1	1	1	2	2	2	2
780	2	1	2	1	2	2	3	7	3	1	1	1	2	0	1	1	1	2	2	2	2
781	3	1	2	1	2	1	2	7	3	1	1	1	1	1	1	1	1	2	2	2	2
782	3	1	2	1	2	1	3	7	3	1	2	0	2	0	1	1	2	2	2	2	2
783	4	1	2	1	2	2	3	7	3	1	1	1	2	0	1	2	3	2	2	2	2
784	5	1	2	1	2	2	3	7	3	1	2	0	2	0	1	1	2	2	2	2	2
785	1	0	2	1	3	2	2	7	2	1	2	0	1	1	1	1	1	2	2	2	2
786	4	0	2	1	3	2	2	7	3	1	1	1	2	0	1	1	2	2	2	2	2
787	5	0	2	1	3	2	3	7	3	1	2	0	1	1	1	2	3	2	2	2	2
788	5	0	2	1	3	2	5	7	3	1	2	0	1	1	1	1	2	2	2	2	2
789	2	1	2	1	3	2	4	7	3	1	2	0	2	0	1	1	2	2	2	2	2
790	2	1	2	1	3	2	3	7	3	1	1	1	2	0	1	1	2	2	2	2	2
791	5	1	2	1	3	2	1	7	3	1	1	1	1	1	1	2	3	2	2	2	2
792	3	0	2	2	3	2	2	7	2	1	1	1	1	1	1	1	2	2	2	2	2
793	4	0	2	2	4	3	1	7	2	1	1	1	1	1	1	2	3	2	2	2	2
794	5	0	2	2	4	3	1	7	2	1	1	1	1	1	1	2	3	2	2	2	2
795	3	1	2	1	1	1	4	6	3	1	1	2	1	2	1	1	2	2	2	2	2
796	1	1	2	2	2	2	2	5	2	1	1	2	1	2	1	2	3	2	2	2	2
797	4	0	2	0	1	2	4	7	4	1	2	0	2	0	1	2	3	2	2	2	2
798	5	0	2	0	1	2	4	7	4	1	2	0	2	0	1	2	4	2	2	2	2
799	1	0	2	0	2	2	3	7	4	1	2	0	2	0	1	1	1	2	2	2	2
800	1	0	2	0	2	2	4	7	4	1	2	0	2	0	1	1	2	2	2	2	2
801	2	0	2	0	2	2	4	7	4	1	2	0	2	0	1	1	1	2	2	2	2
802	3	0	2	0	2	2	4	7	4	1	2	0	2	0	1	2	3	2	2	2	2
803	3	0	2	0	2	2	4	7	3	1	2	0	2	0	1	2	3	2	2	2	2
804	4	0	2	0	2	2	4	7	4	1	2	0	1	1	1	2	4	2	2	2	2
805	5	0	2	0	2	2	3	7	4	1	2	0	1	1	1	2	4	2	2	2	2
806	5	0	2	0	2	2	3	7	3	1	2	0	1	1	1	2	4	2	2	2	2
807	5	0	2	0	2	2	3	7	3	1	2	0	1	1	1	2	4	2	2	2	2
808	1	1	2	0	2	2	4	7	4	1	2	0	2	0	1	1	1	2	2	2	2
809	1	1	2	0	2	2	3	7	4	1	2	0	2	0	1	1	1	2	2	2	2
810	1	1	2	0	2	2	3	7	4	1	2	0	1	1	1	1	1	2	2	2	2
811	1	1	2	0	2	2	3	7	4	1	2	0	2	0	1	1	1	2	2	2	2
812	1	1	2	0	2	2	4	7	4	1	2	0	2	0	1	1	2	2	2	2	2
813	2	1	2	0	2	2	3	7	4	1	2	0	2	0	1	1	2	2	2	2	2
814	2	1	2	0	2	2	3	7	4	1	2	0	2	0	1	1	1	2	2	2	2
815	2	1	2	0	2	2	3	7	3	1	2	0	1	1	1	1	1	2	2	2	2
816	3	1	2	0	2	2	4	7	4	1	2	0	1	1	1	2	3	2	2	2	2
817	3	1	2	0	2	2	4	7	4	1	2	0	2	0	1	2	4	2	2	2	2
818	4	1	2	0	2	2	3	7	4	1	2	0	2	0	1	2	4	2	2	2	2
819	5	1	2	0	2	2	4	7	4	1	2	0	1	1	1	2	4	2	2	2	2
820	5	1	2	0	2	2	3	7	4	1	2	0	2	0	1	2	4	2	2	2	2
821	5	1	2	0	2	2	3	7	4	1	2	0	1	1	1	2	4	2	2	2	2
822	5	1	2	0	2	2	3	7	3	1	2	0	1	1	1	2	4	2	2	2	2
823	5	1	2	0	2	2	6	7	4	1	2	0	2	0	1	2	4	2	2	2	2
824	5	1	2	0	2	2	3	7	4	1	2	0	2	0	1	2	3	2	2	2	2
825	5	1	2	0	2	2	3	7	4	1	2	0	1	1	1	2	3	2	2	2	2
826	1	0	2	1	2	2	8	7	4	1	2	0	1	1	1	1	1	2	2	2	2
827	1	0	2	1	2	2	3	7	4	1	1	1	2	0	1	1	1	2	2	2	2
828	1	0	2	1	2	2	3	7	4	1	2	0	2	0	1	1	1	2	2	2	2
829	1	0	2	1	2	2	4	7	4	1	2	0	2	0	1	1	1	2	2	2	2
830	1	0	2	1	2	2	3	7	4	1	2	0	2	0	1	1	2	2	2	2	2
831	1	0	2	1	2	2	4	7	4	1	2	0	1	1	1	1	1	2	2	2	2
832	2	0	2	1	2	2	2	7	3	1	2	0	1	1	1	1	2	2	2	2	2
833	2	0	2	1	2	2	3	7	4	1	2	0	2	0	1	1	1	2	2	2	2
834	2	0	2	1	2	2	3	7	3	1	2	0	2	0	1	1	2	2	2	2	2
835	2	0	2	1	2	2	4	7	3	1	2	0	2	0	1	1	2	2	2	2	2
836	3	0	2	1	2	2	3	7	3	1	2	0	1	1	1	2	4	2	2	2	2
837	4	0	2	1	2	2	3	7	3	1	2	0	1	1	1	2	4	2	2	2	2
838	4	0	2	1	2	2	3	7	3	1	2	0	1	1	1	2	4	2	2	2	2
839	4	0	2	1	2	2	3	7	3	1	2	0	1	1	1	2	4	2	2	2	2
840	4	0	2	1	2	2	4	7	3	1	1	1	2	0	1	2	4	2	2	2	2
841	4	0	2	1	2	2	4	7	4	1	1	1	2	0	1	2	3	2	2	2	2
842	4	0	2	1	2	2	4	7	3	1	1	1	2	0	1	2	3	2	2	2	2
843	4	0	2	1	2	2	3	7	3	1	1	1	2	0	1	2	4	2	2	2	2
844	5	0	2	1	2	2	4	7	3	1	2	0	1	1	1	2	5	2	2	2	2
845	5	0	2	1	2	3	2	7	3	1	2	0	1	1	1	2	4	2	2	2	2
846	5	0	2	1	2	2	3	7	3	1	2	0	1	1	1	2	4	2	2	2	2
847	5	0	2	1	2	2	3	7	3	1	2	0	2	0	1	2	4	2	2	2	2
848	5	0	2	1	2	2	3	7	3	1	1	1	2	0	1	2	3	2	2	2	2
849	5	0	2	1	2	2	4	7	3	1	2	0	1	1	1	2	4	2	2	2	2
850	5	0	2	1	2	2	3	7	3	1	2	0	1	1	1	2	4	2	2	2	2
851	5	0	2	1	2	2	3	7	3	1	2	0	1	1	1	2	4	2	2	2	2
852	5	0	2	1	2	2	3	7	3	1	2	0	1	1	1	2	4	2	2	2	2
853	1	1	2	1	2	2	2	7	4	1	2	0	2	0	1	1	1	2	2	2	2
854	1	1	2	1	2	2	3	7	3	1	2	0	1	1	1	1	1	2	2	2	2
855	1	1	2	1	2	2	4	7	4	1	2	0	1	1	1	1	2	2	2	2	2
856	2	1	2	1	2	2	3	7	3	1	2	0	2	0	1	1	2	2	2	2	2
857	2	1	2	1	2	2	4	7	3	1	2	0	2	0	1	1	1	2	2	2	2
858	2	1	2	1	2	2	3	7	3	1	2	0	2	0	1	1	1	2	2	2	2
859	2	1	2	1	2	2	2	7	3	1	2	0	1	1	1	1	2	2	2	2	2
860	3	1	2	1	2	2	3	7	4	1	2	0	2	0	1	2	4	2	2	2	2
861	3	1	2	1	2	2	3	7	4	1	2	0	2	0	1	1	2	2	2	2	2
862	4	1	2	1	2	2	3	7	3	1	2	0	2	0	1	2	5	2	2	2	2
863	4	1	2	1	2	2	3	7	3	1	1	1	2	0	1	2	4	2	2	2	2
864	5	1	2	1	2	2	3	7	3	1	1	1	1	1	1	2	6	2	2	2	2
865	5	1	2	1	2	2	3	7	3	1	2	0	1	1	1	2	3	2	2	2	2
866	5	1	2	1	2	2	3	7	3	1	2	0	1	1	1	2	5	2	2	2	2
867	5	1	2	1	2	2	4	7	3	1	2	0	1	1	1	2	4	2	2	2	2
868	5	1	2	1	2	2	4	7	3	1	2	0	1	1	1	2	4	2	2	2	2
869	5	1	2	1	2	2	4	7	3	1	2	0	1	1	1	2	5	2	2	2	2
870	3	0	2	1	2	2	3	7	3	1	2	0	2	0	1	1	1	2	2	2	2
871	1	0	2	2	2	2	4	7	3	1	2	0	1	1	1	1	2	2	2	2	2
872	3	0	2	2	2	2	4	7	3	1	2	0	1	1	1	2	4	2	2	2	2
873	1	1	2	2	2	2	4	7	3	1	2	0	1	1	1	1	2	2	2	2	2
874	2	1	2	2	2	2	3	7	3	1	2	0	1	1	1	2	3	2	2	2	2
875	3	1	2	2	2	2	2	7	3	1	2	0	2	0	1	2	3	2	2	2	2
876	1	1	2	0	3	2	2	7	3	1	2	0	1	1	1	1	2	2	2	2	2
877	2	0	2	1	3	2	2	7	3	1	2	0	1	1	1	1	2	2	2	2	2
878	5	0	2	1	3	2	2	7	3	1	1	1	2	0	1	2	5	2	2	2	2
879	3	0	2	2	3	3	1	7	2	1	2	0	2	0	1	2	4	2	2	2	2
880	3	0	2	2	3	3	2	7	3	1	2	0	1	1	1	2	4	2	2	2	2
881	5	0	2	2	3	2	8	7	2	1	2	0	1	1	1	2	4	2	2	2	2
882	4	1	2	2	3	3	8	7	2	1	1	1	2	0	1	2	5	2	2	2	2
883	1	0	2	1	4	3	1	7	2	1	1	1	2	0	1	1	1	2	2	2	2
884	1	1	2	1	4	2	1	7	3	1	2	0	1	1	1	1	1	2	2	2	2
885	4	0	2	2	4	3	1	7	2	1	1	1	2	0	1	2	4	2	2	2	2
886	5	0	2	2	4	4	1	7	2	1	1	1	1	1	1	2	5	2	2	2	2
887	2	1	2	2	4	3	1	7	2	1	2	0	1	2	1	2	3	2	2	2	2
888	3	1	2	2	4	3	2	7	2	1	1	1	2	0	1	2	4	2	2	2	2
889	2	0	2	1	2	2	3	7	4	1	2	0	2	0	1	1	2	2	2	2	2
890	3	1	2	0	1	1	4	7	4	1	1	1	1	1	1	1	1	2	2	2	2
891	4	0	2	0	1	0	4	7	3	1	2	0	1	2	1	1	1	2	2	2	2
892	4	0	2	0	1	0	4	7	4	1	1	1	1	2	1	1	1	2	2	2	2
893	3	1	2	1	1	0	4	7	3	1	1	1	1	1	1	2	3	2	2	2	2
894	3	1	2	1	1	2	4	7	3	1	1	2	1	1	1	1	2	2	2	2	2
895	3	0	2	1	1	1	4	7	3	1	2	0	1	1	1	1	2	2	2	2	2
896	3	0	2	1	1	2	2	7	3	1	1	1	2	0	1	1	2	2	2	2	2
897	3	0	2	1	1	1	4	7	3	1	1	1	2	0	1	1	2	2	2	2	2
898	4	1	2	1	1	0	3	7	3	1	1	2	2	0	1	1	2	2	2	2	2
899	4	0	2	1	1	2	4	7	3	1	2	0	1	2	1	1	2	2	2	2	2
900	4	0	2	1	1	2	2	7	3	1	2	0	1	1	1	1	1	2	2	1	2
901	4	0	2	1	1	0	2	7	3	1	1	1	1	2	1	1	2	2	2	2	2
902	4	0	2	1	1	0	4	7	4	1	2	0	2	0	1	1	1	2	2	2	2
903	4	0	2	1	1	0	4	7	3	1	1	1	2	0	1	1	2	2	2	2	2
904	5	0	2	1	1	0	3	7	3	1	1	2	1	1	1	1	2	2	2	2	2
905	5	0	2	1	1	2	3	7	3	1	2	0	1	2	1	1	2	2	2	2	2
906	5	0	2	1	1	0	4	7	3	1	2	0	1	1	1	1	2	2	2	2	2
907	5	0	2	1	1	0	4	7	3	3	1	1	1	1	1	1	2	2	2	2	2
908	3	1	2	1	2	2	4	7	3	1	2	0	1	2	1	1	2	2	2	2	2
909	3	0	2	1	2	1	8	7	3	1	2	0	1	1	1	1	2	2	2	2	2
910	3	1	2	1	2	2	2	7	3	1	1	1	2	0	1	2	3	2	2	2	2
911	3	1	2	1	2	2	3	7	3	1	1	2	1	1	1	2	3	2	2	2	2
912	3	1	2	1	2	1	4	7	3	1	2	0	2	0	1	1	2	2	2	2	2
913	3	1	2	1	2	1	3	7	3	1	2	0	1	2	1	1	2	2	2	2	2
914	3	1	2	1	2	1	2	7	3	1	1	1	1	1	1	1	1	2	2	2	2
915	3	0	2	1	2	2	3	7	3	1	2	0	1	1	1	1	2	2	2	2	2
916	3	0	2	1	2	1	2	7	3	1	1	1	1	2	1	1	1	2	2	2	2
917	3	0	2	1	2	1	2	7	3	1	2	0	2	0	1	1	2	2	2	2	2
918	3	0	2	1	2	1	2	7	3	1	1	1	1	1	2	#NULL!	#NULL!	2	2	2	2
919	3	0	2	1	2	1	3	7	3	1	1	1	2	0	1	1	2	2	2	2	2
920	3	0	2	1	2	2	3	7	3	1	2	0	1	1	1	1	2	2	2	2	2
921	4	0	2	1	2	1	4	7	3	1	1	1	1	1	1	1	1	2	2	2	2
922	4	0	2	1	2	1	3	7	3	1	1	1	1	2	1	1	2	2	2	2	2
923	4	1	2	1	2	1	3	7	3	1	1	1	1	2	1	1	2	2	1	2	2
924	4	1	2	1	2	1	4	7	4	1	1	1	1	1	1	1	2	2	2	2	2
925	4	0	2	1	2	2	3	7	4	1	2	0	1	1	1	1	2	2	2	2	2
926	4	0	2	1	2	1	3	7	3	1	2	0	1	2	1	1	2	2	2	2	2
927	5	0	2	1	2	1	4	7	4	1	2	0	1	2	1	1	2	2	2	2	2
928	5	1	2	1	2	1	8	7	3	1	1	2	1	1	1	1	2	2	2	2	2
929	5	1	2	1	2	1	2	7	3	3	1	1	1	2	1	1	1	2	2	2	2
930	5	1	2	1	2	2	2	7	3	1	1	1	1	2	1	1	1	2	2	2	2
931	5	1	2	1	2	1	3	7	3	1	2	0	1	2	1	1	2	2	2	2	2
932	5	1	2	1	2	1	3	7	3	1	2	0	1	2	1	1	2	2	2	2	2
933	5	1	2	1	2	1	2	7	3	1	2	0	1	1	1	1	2	2	2	2	2
934	5	0	2	1	2	2	3	7	3	3	1	1	1	2	1	1	2	2	2	2	2
935	5	0	2	1	2	1	3	7	3	1	2	0	1	2	1	1	2	2	2	2	2
936	5	1	2	1	2	1	4	7	3	1	2	0	1	2	1	1	2	2	2	2	2
937	5	0	2	1	2	1	4	7	3	1	1	1	2	0	1	1	2	2	2	2	2
938	5	0	2	1	2	1	8	7	4	1	2	0	2	0	1	1	2	2	2	2	2
939	5	0	2	1	2	1	3	7	3	1	1	1	1	1	1	1	1	2	2	2	2
940	5	0	2	1	2	1	3	7	4	1	2	0	2	0	1	1	2	2	2	2	2
941	5	0	2	1	2	1	4	7	3	1	2	0	1	1	1	1	1	2	2	2	2
942	3	0	2	1	2	1	3	7	3	1	2	0	1	1	1	1	1	2	2	2	2
943	3	1	2	2	2	1	2	7	3	1	2	0	1	1	1	1	2	2	2	2	2
944	3	1	2	1	3	2	4	7	3	1	1	1	2	0	1	1	2	2	2	2	2
945	3	1	2	1	3	2	1	7	3	1	1	1	2	0	1	1	2	2	2	2	2
946	3	0	2	1	3	3	1	7	3	1	1	1	1	2	1	1	2	2	2	2	2
947	3	1	2	1	3	2	2	7	3	1	2	0	1	2	1	1	2	2	2	2	2
948	3	0	2	1	3	3	2	7	3	1	2	0	1	2	1	1	2	2	2	2	2
949	4	1	2	1	3	2	2	7	3	1	1	1	1	2	1	1	1	2	2	2	2
950	4	1	2	1	3	2	3	7	3	1	1	1	1	1	1	1	2	2	2	2	2
951	5	1	2	1	3	2	2	7	2	1	2	0	1	2	1	1	2	2	2	2	2
952	5	1	2	1	3	1	4	7	3	1	1	1	2	0	1	1	2	2	2	2	2
953	5	0	2	2	3	2	1	7	3	1	2	0	1	1	1	1	2	2	2	2	2
954	5	1	2	0	4	2	1	7	3	1	1	1	1	1	1	1	2	2	2	2	2
955	4	1	2	1	4	2	1	7	3	1	1	2	1	1	1	1	2	2	2	2	2
956	5	0	2	1	4	4	1	1	3	1	1	2	1	2	1	1	2	2	2	2	2
957	5	1	2	1	4	3	1	7	3	1	2	0	1	1	1	1	2	2	2	2	2
958	3	1	2	2	4	4	1	1	2	1	1	2	1	2	1	2	3	2	2	2	2
959	5	0	2	2	4	3	1	7	3	1	1	1	1	2	1	2	3	2	2	2	2
960	2	0	2	1	1	2	4	7	3	1	1	1	2	0	1	1	2	2	2	2	2
961	2	0	2	1	1	1	4	7	3	1	1	1	2	0	1	1	2	2	2	2	2
962	2	0	2	1	1	0	4	7	3	1	2	0	2	0	1	1	2	2	2	2	2
963	2	0	2	1	1	2	3	7	3	1	2	0	2	0	1	1	2	2	2	2	2
964	2	0	2	1	1	1	3	7	3	1	2	0	1	2	1	1	2	2	2	2	2
965	2	1	2	1	1	0	2	7	3	1	1	1	2	0	1	1	2	2	2	2	2
966	2	0	2	1	1	1	3	7	3	1	1	1	1	2	1	1	1	2	2	2	2
967	1	1	2	1	2	1	3	7	3	1	2	0	1	2	1	1	1	2	2	2	2
968	1	1	2	1	2	1	2	7	3	1	1	2	1	1	1	1	1	2	2	2	2
969	1	1	2	1	2	2	4	7	3	1	1	1	1	1	1	1	2	2	2	2	2
970	1	1	2	1	2	2	3	7	3	1	1	1	2	0	1	1	2	2	2	2	2
971	1	1	2	1	2	2	2	7	3	1	1	2	1	1	1	1	2	2	2	2	2
972	1	1	2	1	2	2	4	7	3	1	1	1	1	1	1	1	2	2	2	2	2
973	1	1	2	1	2	2	4	7	3	1	1	1	1	1	1	1	1	2	2	2	2
974	1	1	2	1	2	1	3	7	3	1	1	1	1	1	1	1	2	2	2	2	2
975	1	0	2	1	2	2	4	7	3	1	1	1	1	2	1	1	1	2	2	2	2
976	1	0	2	1	2	2	3	7	3	1	1	1	1	1	1	1	1	2	2	2	2
977	1	0	2	1	2	1	4	7	4	1	1	1	1	1	1	1	1	2	2	2	2
978	1	1	2	1	2	2	3	7	3	1	2	0	2	0	1	1	1	2	2	2	2
979	1	1	2	1	2	3	2	7	3	1	1	1	2	0	1	1	2	2	2	2	2
980	1	0	2	1	2	2	3	7	3	1	1	1	2	0	1	1	2	2	2	2	2
981	1	0	2	1	2	3	4	7	3	1	1	1	2	0	1	1	1	2	2	2	2
982	1	0	2	1	2	2	4	7	3	1	1	1	1	1	1	1	2	2	2	2	2
983	1	0	2	1	2	1	4	7	3	1	1	1	2	0	1	1	1	2	2	2	2
984	1	0	2	1	2	2	3	7	4	1	1	1	1	1	1	1	2	2	2	2	2
985	1	0	2	1	2	1	3	7	3	1	1	1	1	1	1	1	1	2	2	2	2
986	1	0	2	1	2	1	3	7	3	1	1	1	1	1	1	1	1	2	2	2	2
987	1	1	2	1	2	2	4	7	3	1	1	1	2	0	1	1	2	2	2	2	2
988	1	1	2	1	2	3	3	7	3	1	1	1	1	1	1	1	2	2	2	2	2
989	1	1	2	1	2	1	4	7	3	1	1	1	2	0	1	1	2	2	2	2	2
990	1	0	2	1	2	3	3	7	3	1	1	1	1	1	1	1	2	2	2	2	2
991	1	0	2	1	2	1	8	7	3	1	1	1	1	1	1	1	2	2	2	2	2
992	1	0	2	1	2	3	3	7	3	1	1	1	2	0	1	1	1	2	2	2	2
993	1	0	2	1	2	1	3	7	3	3	1	1	2	0	1	1	2	2	2	2	2
994	2	0	2	1	2	3	2	7	3	1	1	1	2	0	1	1	1	2	2	2	2
995	2	0	2	1	2	1	3	7	3	1	1	1	1	1	1	1	1	2	2	2	2
996	2	1	2	1	2	2	4	7	3	1	1	1	2	0	1	1	2	2	2	2	2
997	2	1	2	1	2	3	4	7	4	1	1	1	2	0	1	1	2	2	2	2	2
998	2	1	2	1	2	3	3	7	3	1	1	1	1	2	1	1	2	2	2	2	2
999	2	1	2	1	2	1	4	7	4	1	1	1	1	2	1	1	1	2	2	2	2
1000	2	1	2	1	2	3	1	7	3	1	1	1	1	1	1	1	2	2	2	2	2
1001	2	0	2	1	2	2	4	7	3	1	1	1	1	2	1	1	1	2	2	2	2
1002	2	0	2	1	2	2	4	7	3	1	1	1	2	0	1	1	2	2	2	2	2
1003	2	0	2	1	2	1	4	7	3	1	1	1	2	0	1	1	1	2	2	2	2
1004	2	1	2	1	2	3	3	7	3	1	1	1	1	1	1	1	2	2	2	2	2
1005	2	0	2	1	2	1	3	7	3	1	1	1	2	0	1	1	1	2	2	2	2
1006	2	0	2	1	2	2	3	7	3	1	1	1	2	0	1	1	2	2	2	2	2
1007	2	0	2	1	2	1	3	7	3	1	1	1	2	0	1	1	1	2	2	2	2
1008	2	0	2	1	2	1	3	7	3	1	1	1	1	2	1	1	2	2	2	2	2
1009	2	0	2	1	2	1	4	7	4	1	1	1	2	0	1	1	2	2	2	2	2
1010	2	0	2	1	2	2	4	7	3	1	2	0	1	1	1	1	2	2	2	2	2
1011	2	0	2	1	2	2	3	7	3	3	2	0	1	1	1	1	2	2	2	2	2
1012	2	0	2	1	2	1	4	7	3	1	1	1	2	0	1	1	1	2	2	2	2
1013	2	0	2	1	2	1	4	7	3	1	1	1	1	1	1	1	2	2	2	2	2
1014	2	0	2	1	2	1	3	7	3	1	1	1	2	0	1	1	2	2	2	2	2
1015	2	0	2	1	2	2	4	7	4	3	1	1	1	2	1	1	2	2	2	2	2
1016	2	0	2	1	2	2	3	7	3	1	1	2	1	2	1	1	1	2	2	2	2
1017	2	0	2	1	2	2	4	7	3	1	2	0	2	0	1	1	2	2	2	2	2
1018	1	1	2	1	3	1	4	7	3	1	1	1	1	1	1	1	2	2	2	2	2
1019	1	1	2	1	3	2	1	7	3	1	1	1	1	2	1	1	1	2	2	2	2
1020	1	1	2	1	3	2	1	7	3	1	1	1	2	0	1	1	2	2	2	2	2
1021	1	1	2	1	3	3	1	7	3	1	2	0	1	2	1	1	1	2	2	2	2
1022	1	1	2	1	3	3	1	7	3	1	1	1	1	1	1	1	2	2	2	2	2
1023	1	1	2	1	3	2	1	7	3	1	1	2	1	1	1	1	1	2	2	2	2
1024	2	0	2	1	3	2	3	7	3	1	1	1	1	1	1	1	2	2	2	2	2
1025	2	0	2	1	3	2	4	7	3	1	1	1	1	1	1	1	2	2	2	2	2
1026	2	1	2	1	3	2	2	7	3	1	1	1	2	0	1	1	2	2	2	2	2
1027	2	1	2	1	3	2	1	7	3	1	2	0	1	2	1	1	2	2	2	2	2
1028	1	1	2	2	3	2	1	7	3	1	1	1	1	1	1	1	1	2	2	2	2
1029	1	1	2	2	3	2	1	7	3	1	1	1	2	0	1	1	2	2	2	2	2
1030	1	0	2	2	3	3	1	7	3	1	1	1	1	1	1	1	2	2	2	2	2
1031	2	1	2	2	3	3	2	7	3	1	1	1	1	1	1	1	2	2	2	2	2
1032	1	0	2	1	4	3	8	7	3	3	2	0	1	1	1	1	1	2	2	2	2
1033	2	0	2	1	4	2	1	7	3	1	1	1	2	0	1	1	1	2	2	2	2
1034	2	1	2	1	4	4	1	1	3	1	1	1	1	2	1	1	2	2	2	2	2
1035	2	0	2	1	4	4	1	7	2	1	1	2	1	2	1	1	1	2	2	2	2
1036	2	0	2	1	4	3	1	7	3	1	2	0	1	1	1	1	1	2	2	2	2
1037	2	1	2	1	4	3	8	7	3	1	1	1	1	2	1	1	2	2	2	2	2
1038	2	1	2	2	4	3	2	7	2	1	1	1	1	2	1	1	2	2	2	2	2
1039	1	0	2	1	1	2	3	7	4	1	1	1	2	0	1	1	2	2	2	2	2
1040	1	0	2	1	1	2	4	7	4	1	2	0	1	2	1	1	2	2	2	2	2
1041	1	0	2	1	1	2	4	7	3	1	2	0	1	2	1	1	1	2	2	2	2
1042	1	0	2	1	1	2	3	7	4	1	2	0	1	1	1	1	2	2	2	2	2
1043	1	0	2	1	1	2	4	7	4	1	1	1	2	0	1	1	2	2	2	2	2
1044	2	0	2	1	1	2	3	7	4	1	2	0	1	1	1	1	2	2	2	2	2
1045	1	1	2	1	1	2	4	7	3	1	2	0	2	0	1	1	2	2	2	2	2
1046	1	1	2	1	1	2	3	7	3	1	1	1	2	0	1	1	2	2	2	2	2
1047	1	1	2	1	1	0	3	7	4	1	2	0	1	1	1	1	1	2	2	2	2
1048	1	1	2	1	1	2	2	7	3	1	1	2	1	1	1	1	1	2	2	2	2
1049	2	1	2	1	1	1	4	7	3	1	1	1	1	2	1	1	2	2	2	2	2
1050	3	1	2	1	1	0	8	7	4	1	2	0	1	1	1	1	2	2	2	2	2
1051	3	1	2	1	1	2	4	7	3	1	1	2	1	1	1	1	2	2	2	2	2
1052	1	0	2	1	2	2	1	7	3	1	2	0	1	1	1	1	2	2	2	2	2
1053	1	0	2	1	2	2	3	7	3	1	1	2	2	0	1	1	2	2	2	2	2
1054	1	0	2	1	2	2	2	7	4	1	1	2	2	0	1	1	2	2	2	2	2
1055	1	0	2	1	2	2	4	7	3	1	1	1	1	1	1	1	2	2	2	2	2
1056	1	0	2	1	2	2	8	7	3	1	1	2	2	0	1	1	2	2	2	2	2
1057	1	0	2	1	2	2	1	7	3	1	1	1	1	1	1	1	2	2	2	2	2
1058	1	0	2	1	2	1	2	7	3	1	1	1	2	0	1	1	2	2	2	2	2
1059	1	0	2	1	2	2	4	7	3	1	1	1	2	0	1	1	2	2	2	2	2
1060	1	0	2	1	2	2	8	7	3	1	2	0	1	1	1	1	1	2	2	2	2
1061	1	0	2	1	2	2	3	7	3	1	1	1	1	1	1	1	1	2	2	2	2
1062	2	0	2	1	2	1	3	7	4	3	1	1	1	1	1	1	2	2	2	2	2
1063	2	0	2	1	2	2	2	7	3	1	1	1	2	0	1	1	2	2	2	2	2
1064	3	0	2	1	2	1	3	7	4	1	2	0	1	1	1	1	2	2	2	2	2
1065	3	0	2	1	2	2	2	7	3	1	1	1	2	0	1	1	2	2	2	2	2
1066	3	0	2	1	2	1	4	7	4	1	1	1	1	2	1	1	2	2	2	2	2
1067	1	1	2	1	2	1	3	7	3	1	1	1	1	1	1	1	2	2	2	2	2
1068	1	1	2	1	2	1	4	7	4	1	1	1	2	0	1	1	2	2	2	2	2
1069	1	1	2	1	2	2	2	7	3	1	2	0	1	2	1	1	2	2	2	2	2
1070	1	1	2	1	2	2	2	7	3	1	2	0	1	2	1	1	2	2	2	2	2
1071	1	1	2	1	2	2	3	7	4	1	1	1	2	0	1	1	2	2	2	2	2
1072	1	1	2	1	2	1	4	7	3	1	1	1	1	2	1	1	2	2	2	2	2
1073	1	1	2	1	2	2	3	7	3	1	1	1	1	2	1	1	2	2	2	2	2
1074	2	1	2	1	2	1	4	7	3	1	1	1	1	2	1	1	1	2	2	2	2
1075	2	1	2	1	2	2	4	7	3	1	1	1	1	2	1	1	2	2	2	2	2
1076	2	1	2	1	2	1	3	7	4	1	1	1	1	2	1	2	3	2	2	2	2
1077	2	1	2	1	2	2	1	7	4	1	1	2	2	0	1	1	2	2	2	2	2
1078	2	1	2	1	2	2	3	7	3	1	1	2	1	2	1	1	2	2	2	2	2
1079	2	1	2	1	2	1	2	7	3	1	1	1	1	1	1	1	2	2	2	2	2
1080	3	1	2	1	2	1	4	7	3	1	2	0	1	2	1	1	2	2	2	2	2
1081	3	1	2	1	2	1	3	7	4	1	1	2	2	0	1	1	2	2	2	2	1
1082	3	1	2	1	2	1	2	7	4	1	1	1	1	2	1	1	2	2	2	2	2
1083	1	0	2	1	3	2	1	7	3	1	1	1	2	0	1	1	2	2	2	2	2
1084	2	0	2	1	3	2	2	7	3	1	2	0	1	1	1	1	2	2	2	2	2
1085	3	0	2	1	3	2	1	7	3	3	1	1	1	2	1	1	2	2	2	2	2
1086	3	0	2	1	3	2	8	7	3	1	2	0	1	2	1	1	2	2	2	2	2
1087	1	1	2	1	3	2	1	7	3	1	1	1	1	1	1	1	2	2	2	2	2
1088	2	1	2	1	3	1	8	7	4	1	2	0	2	0	1	1	2	2	2	2	2
1089	2	1	2	1	3	2	8	7	3	1	2	0	1	2	1	1	1	2	2	2	2
1090	2	1	2	1	3	2	2	7	3	1	1	1	1	2	1	1	2	2	2	2	2
1091	3	1	2	1	3	2	2	7	3	1	2	0	1	2	1	2	3	2	2	2	2
1092	2	0	2	1	4	2	1	7	3	1	1	1	1	1	1	1	2	2	2	2	2
1093	2	0	2	1	4	3	2	7	3	1	1	2	2	0	1	1	2	2	2	2	2
1094	3	0	2	1	4	3	1	7	3	1	1	2	1	1	1	1	2	2	2	2	2
1095	3	0	2	1	4	3	2	7	3	1	1	2	2	0	1	1	2	2	2	2	2
1096	3	0	2	1	4	2	1	7	3	1	1	1	1	2	1	1	2	2	2	2	2
1097	3	0	2	1	4	2	1	7	3	1	2	0	1	2	1	1	2	2	2	2	2
1098	1	1	2	1	4	3	1	7	3	1	2	0	2	0	1	1	2	2	2	2	2
1099	4	0	2	1	1	2	4	7	4	1	1	1	1	2	1	1	2	2	2	2	2
1100	4	0	2	1	1	2	3	7	3	1	2	0	1	2	1	2	3	2	2	2	2
1101	4	0	2	1	1	2	3	7	3	1	1	1	1	2	1	2	3	2	2	2	2
1102	4	0	2	1	1	1	2	7	3	1	2	0	1	1	1	2	3	2	2	2	2
1103	5	0	2	1	1	2	3	7	3	1	1	1	1	1	1	1	2	2	2	2	2
1104	4	1	2	1	1	2	3	7	3	1	1	1	1	1	1	2	3	2	2	2	2
1105	4	1	2	1	1	2	4	7	4	1	1	1	1	1	1	2	3	2	2	2	2
1106	5	1	2	1	1	1	6	7	3	1	1	1	1	2	1	1	2	2	2	2	2
1107	5	1	2	1	1	1	3	7	3	1	1	1	1	2	1	2	3	2	2	2	2
1108	1	1	2	1	1	2	4	7	3	1	1	1	2	0	1	1	2	2	2	2	2
1109	5	1	2	1	1	2	3	7	4	1	2	0	1	2	1	2	3	1	2	2	2
1110	1	0	2	1	2	2	2	7	3	1	1	1	1	2	1	1	2	2	2	2	2
1111	2	0	2	1	2	2	8	7	3	1	2	0	1	2	1	1	2	2	2	2	2
1112	4	0	2	1	2	1	3	7	3	1	1	1	2	0	1	1	2	2	2	2	2
1113	4	0	2	1	2	2	8	7	4	1	2	0	1	1	1	2	3	2	2	2	2
1114	5	0	2	1	2	1	3	7	4	1	1	1	1	2	1	2	4	2	2	2	2
1115	5	0	2	1	2	2	3	7	3	1	2	0	1	1	1	1	2	2	2	2	2
1116	5	0	2	1	2	1	8	7	3	1	1	1	1	2	1	2	3	2	2	2	2
1117	5	0	2	1	2	2	3	7	3	1	1	1	1	2	1	2	3	2	2	2	2
1118	3	1	2	1	2	2	3	7	3	1	1	1	1	1	1	1	2	2	2	2	2
1119	4	1	2	1	2	2	2	7	3	1	1	1	1	2	1	2	4	2	2	2	2
1120	4	1	2	1	2	1	3	7	3	1	1	1	1	2	1	2	3	2	2	2	2
1121	4	1	2	1	2	2	3	7	3	1	2	0	1	2	1	2	4	2	2	2	2
1122	5	1	2	1	2	2	3	7	4	1	1	1	1	2	1	2	3	2	2	2	2
1123	5	1	2	1	2	2	3	7	4	1	1	2	1	1	1	2	4	2	2	2	2
1124	5	1	2	1	2	2	3	7	4	1	1	1	1	1	1	2	4	2	2	2	2
1125	5	1	2	1	2	2	8	7	3	1	1	1	1	1	1	2	4	2	2	2	2
1126	5	1	2	1	2	2	8	7	3	1	1	2	1	1	1	2	3	2	2	2	2
1127	5	1	2	1	3	2	1	7	3	1	1	1	1	1	1	2	3	2	1	2	2
1128	4	0	2	1	3	2	1	7	3	1	1	1	1	2	1	2	3	2	2	2	2
1129	4	0	2	1	3	2	2	7	3	1	1	2	1	2	1	2	3	2	2	2	2
1130	5	0	2	1	3	2	1	7	3	1	1	2	2	0	1	2	3	2	2	2	2
1131	4	1	2	1	3	2	1	7	3	1	1	2	1	1	1	2	3	2	2	2	2
1132	4	1	2	1	3	2	8	7	3	1	1	1	1	2	1	2	3	2	2	2	2
1133	2	1	2	2	3	2	2	7	3	1	1	1	1	1	1	1	2	2	2	2	2
1134	4	0	2	1	4	2	1	7	3	1	1	2	2	0	1	2	3	2	2	2	2
1135	4	0	2	1	4	2	1	7	3	1	1	2	1	1	1	2	4	2	2	2	2
1136	4	0	2	1	4	3	1	7	3	1	2	0	1	2	1	2	4	2	2	2	2
1137	5	0	2	1	4	2	1	7	3	1	1	1	1	1	1	2	3	2	2	2	2
1138	5	0	2	1	4	3	1	7	3	1	2	0	1	1	1	2	4	2	2	2	2
1139	5	1	2	1	4	2	1	7	3	1	2	0	1	2	1	2	4	2	2	2	2
1140	1	0	2	0	2	2	4	7	3	1	1	1	1	1	1	1	1	2	2	2	2
1141	4	0	2	0	2	2	3	7	3	1	1	1	1	1	1	2	3	2	2	2	2
1142	5	0	2	0	2	2	3	7	3	1	2	0	1	1	1	1	2	2	2	2	2
1143	5	0	2	0	2	2	4	7	4	1	1	1	1	1	1	2	3	2	2	2	2
1144	5	0	2	0	2	2	4	7	4	1	2	0	1	1	1	1	2	2	2	2	2
1145	5	0	2	0	2	2	4	7	3	1	2	0	1	1	1	1	2	2	2	2	2
1146	1	1	2	0	2	2	4	7	3	1	2	0	2	0	1	1	1	2	2	2	2
1147	1	1	2	0	2	2	4	7	3	1	1	1	2	0	1	1	1	2	2	2	2
1148	2	1	2	0	2	2	2	7	3	1	2	0	2	0	1	1	1	2	2	2	2
1149	2	1	2	0	2	2	3	7	3	1	1	1	2	0	1	1	2	2	2	2	2
1150	3	1	2	0	2	2	4	7	4	1	2	0	2	0	1	2	3	2	2	2	2
1151	3	1	2	0	2	2	4	7	3	1	1	1	2	0	1	1	2	2	2	2	2
1152	4	1	2	0	2	2	8	7	4	1	1	1	1	1	1	1	1	2	2	2	2
1153	1	0	2	1	2	2	2	7	3	1	2	0	2	0	1	1	1	2	2	2	2
1154	1	0	2	1	2	2	3	7	3	1	2	0	1	1	1	1	1	2	2	2	2
1155	2	0	2	1	2	4	1	7	2	1	1	1	1	1	1	1	1	2	2	2	2
1156	2	0	2	1	2	2	3	7	3	1	2	0	2	0	1	1	1	2	2	2	2
1157	3	0	2	1	2	2	4	7	4	1	2	0	1	1	1	1	2	2	2	2	2
1158	5	0	2	1	2	3	2	7	3	1	1	1	1	1	1	2	3	2	2	2	2
1159	1	1	2	1	2	2	4	7	3	1	2	0	1	1	1	1	1	2	2	2	2
1160	1	1	2	1	2	2	2	7	3	1	2	0	1	1	1	1	1	2	2	2	2
1161	1	1	2	1	2	2	3	7	3	1	2	0	2	0	1	1	1	2	2	2	2
1162	2	1	2	1	2	2	3	7	3	1	1	1	2	0	1	1	1	2	2	2	2
1163	2	1	2	1	2	2	4	7	3	1	1	1	1	1	1	1	1	2	2	2	2
1164	2	1	2	1	2	2	2	7	3	1	2	0	1	1	1	1	2	2	2	2	2
1165	4	1	2	1	2	2	3	7	3	1	1	1	1	1	1	1	1	2	2	2	2
1166	5	1	2	1	2	2	3	7	3	1	2	0	1	1	1	1	2	2	2	2	2
1167	4	0	2	2	2	2	2	7	3	1	1	1	1	1	1	2	3	2	2	2	2
1168	5	0	2	2	2	2	3	7	2	1	2	0	1	1	1	2	3	2	2	2	2
1169	4	1	2	2	2	2	3	7	2	1	1	1	1	1	1	2	3	2	2	2	2
1170	4	1	2	2	2	2	3	7	3	1	2	0	2	0	1	2	3	2	2	2	2
1171	5	1	2	2	2	2	1	7	2	1	2	0	1	1	1	2	3	2	2	2	2
1172	5	1	2	2	2	2	3	7	3	1	2	0	1	1	1	2	3	2	2	2	2
1173	1	0	2	1	3	2	1	7	2	1	2	0	1	1	1	1	1	2	2	2	2
1174	1	0	2	1	3	3	1	7	2	1	1	1	2	0	1	1	1	2	2	2	2
1175	3	0	2	1	3	3	1	7	3	1	2	0	1	1	1	2	3	2	2	2	2
1176	1	1	2	0	1	2	4	7	4	1	2	0	1	2	1	1	2	2	2	2	2
1177	3	0	2	0	1	2	3	7	3	1	2	0	1	1	1	1	2	2	2	2	2
1178	1	1	2	1	1	2	3	7	3	1	2	0	1	1	1	1	2	2	2	2	2
1179	1	1	2	1	1	2	4	7	3	1	2	0	1	1	1	1	2	2	2	2	2
1180	1	0	2	1	1	2	4	7	4	1	2	0	1	2	1	1	2	2	2	2	2
1181	2	1	2	1	1	2	4	7	3	1	2	0	1	2	1	1	2	2	2	2	2
1182	2	1	2	1	1	2	3	7	3	1	2	0	2	0	1	1	1	2	2	2	2
1183	2	1	2	1	1	1	4	7	3	1	1	1	1	2	1	1	2	2	2	2	2
1184	1	1	1	1	2	2	8	7	3	1	1	1	1	1	1	1	2	2	2	2	2
1185	3	1	2	1	2	2	3	7	3	1	1	1	1	2	1	1	2	2	2	2	2
1186	4	1	2	1	2	2	3	7	4	1	2	0	1	2	1	1	1	2	2	2	2
1187	1	1	2	1	2	2	4	7	3	1	2	0	1	2	1	1	2	2	2	2	2
1188	1	1	2	1	2	1	4	7	3	1	1	1	2	0	1	2	3	2	2	2	2
1189	1	1	2	1	2	2	4	7	3	1	2	0	1	2	1	1	2	2	2	2	2
1190	1	1	2	1	2	1	3	7	3	1	1	1	1	2	1	1	2	2	2	2	2
1191	1	0	2	1	2	2	3	7	3	1	1	1	1	2	1	1	1	2	2	2	2
1192	1	0	2	1	2	2	3	7	3	1	1	1	1	1	1	1	2	2	2	2	2
1193	1	0	2	1	2	2	2	7	3	1	2	0	1	1	1	1	2	2	2	2	2
1194	1	0	2	1	2	1	4	7	3	1	1	1	1	1	1	1	1	2	2	2	2
1195	2	0	2	1	2	2	3	7	3	1	2	0	1	1	1	1	1	2	2	2	2
1196	2	0	2	1	2	1	3	7	3	1	1	1	2	0	1	1	1	2	2	2	2
1197	2	0	2	1	2	3	3	7	3	1	2	0	1	1	1	1	2	2	2	2	2
1198	2	1	2	1	2	2	3	7	3	1	1	1	2	0	1	1	2	2	2	2	2
1199	2	1	2	1	2	2	3	7	3	1	1	1	2	0	1	1	2	2	2	2	2
1200	2	1	2	1	2	2	4	7	3	1	1	1	1	2	1	1	2	2	2	2	2
1201	3	1	2	1	2	2	3	7	3	1	1	1	1	1	1	1	2	2	2	2	2
1202	3	1	2	1	2	2	3	7	3	1	2	0	1	2	1	1	1	2	2	2	2
1203	3	0	2	1	2	2	2	7	3	1	2	0	1	1	1	1	2	2	2	2	2
1204	3	0	2	1	2	2	8	7	3	1	2	0	2	0	1	1	2	2	2	2	2
1205	3	1	2	1	2	1	3	7	3	1	1	1	2	0	1	1	2	2	2	2	2
1206	3	1	2	1	2	2	2	7	3	1	2	0	1	2	1	1	2	2	2	2	2
1207	3	1	2	1	2	1	8	7	3	1	1	1	2	0	1	1	2	2	2	2	2
1208	3	1	2	1	2	3	2	7	3	1	1	1	1	2	1	1	2	2	2	2	2
1209	3	0	2	1	2	1	3	7	3	1	1	1	2	0	1	1	2	2	2	2	2
1210	3	0	2	1	2	1	3	7	3	1	1	1	2	0	1	1	2	2	2	2	2
1211	3	0	2	1	2	2	8	7	3	1	1	1	2	0	1	1	2	2	2	2	2
1212	3	0	2	1	2	2	3	7	3	1	1	1	2	0	1	1	2	2	2	2	2
1213	4	0	2	1	2	2	2	7	3	1	2	0	1	1	1	1	2	2	2	2	2
1214	4	0	2	1	2	2	2	7	3	1	2	0	1	2	1	1	2	2	2	2	2
1215	4	0	2	1	2	2	2	7	4	1	2	0	2	0	1	1	2	2	2	2	2
1216	4	1	2	1	2	2	3	7	3	1	2	0	1	1	1	1	2	2	2	2	2
1217	4	1	2	1	2	2	2	7	4	1	2	0	1	2	1	1	2	2	2	2	2
1218	4	1	2	1	2	1	3	7	4	1	2	0	2	0	1	1	2	2	2	2	2
1219	5	1	2	1	2	2	4	7	3	1	2	0	2	0	1	1	1	2	2	2	2
1220	5	1	2	1	2	3	2	7	3	1	2	0	1	1	1	1	2	2	2	2	2
1221	5	1	2	1	2	1	4	7	3	1	2	0	1	1	1	1	2	2	2	2	2
1222	5	1	2	1	2	2	4	7	3	1	2	0	1	1	1	1	2	2	2	2	2
1223	5	1	2	1	2	1	2	7	3	1	2	0	2	0	1	1	1	2	2	2	2
1224	5	1	2	1	2	1	4	7	3	1	2	0	1	1	1	1	2	2	2	2	2
1225	5	0	2	1	2	1	4	7	3	1	2	0	1	1	1	1	2	2	2	2	2
1226	5	0	2	1	2	3	4	7	3	1	2	0	1	1	1	1	1	2	2	2	2
1227	5	0	2	1	2	1	3	7	3	1	2	0	2	0	1	1	2	2	2	2	2
1228	5	0	2	1	2	1	4	7	3	1	2	0	1	1	1	1	2	2	2	2	2
1229	5	0	2	1	2	2	3	7	3	1	2	0	1	2	1	1	2	2	2	2	2
1230	5	0	2	1	2	2	2	4	3	1	1	1	1	1	1	1	2	2	2	2	2
1231	1	0	2	1	3	2	3	7	3	1	1	1	1	1	1	1	2	2	2	2	2
1232	2	0	2	1	3	2	1	7	3	1	2	0	1	2	1	1	1	2	2	2	2
1233	2	0	2	1	3	2	8	7	3	1	2	0	1	1	1	1	2	2	2	2	2
1234	2	1	2	1	3	3	4	7	3	1	2	0	1	2	1	1	2	2	2	2	2
1235	2	1	2	1	3	2	3	7	3	3	1	1	2	0	1	1	2	2	2	2	2
1236	2	0	2	1	4	3	1	7	3	1	1	1	1	2	1	1	2	2	2	2	2
1237	2	1	2	1	4	3	2	7	3	1	1	1	1	1	1	1	2	2	2	2	2
1238	4	0	2	1	4	3	1	7	3	1	2	0	2	0	1	1	2	2	2	2	2
1239	1	1	2	2	4	2	1	7	3	1	2	0	1	2	1	1	2	2	2	2	2
1240	3	0	2	2	4	4	1	1	3	1	1	2	1	1	1	1	2	2	2	2	2
1241	4	0	2	1	1	1	3	7	3	1	1	2	2	0	1	2	3	2	2	2	2
1242	1	0	2	1	2	2	3	7	3	1	2	0	1	1	1	1	2	2	2	2	2
1243	2	0	2	1	2	1	3	7	3	1	1	1	2	0	1	1	2	2	1	2	2
1244	2	0	2	1	2	3	3	7	3	1	2	0	1	1	1	1	2	2	2	2	2
1245	2	0	2	1	2	1	3	7	3	1	2	0	2	0	1	1	2	2	2	2	2
1246	2	0	2	1	2	2	1	7	3	1	2	0	1	1	1	1	2	2	2	2	2
1247	3	0	2	1	2	2	8	7	3	3	1	1	1	1	1	1	2	2	2	2	2
1248	3	0	2	1	2	2	3	7	3	1	1	1	1	1	1	1	2	2	2	2	2
1249	3	0	2	1	2	1	3	7	3	1	2	0	1	1	1	1	2	2	2	2	2
1250	3	0	2	1	2	1	2	7	3	1	1	1	2	0	1	1	2	2	2	2	2
1251	3	0	2	1	2	1	3	7	3	1	1	1	2	0	1	1	2	2	2	2	2
1252	3	0	2	1	2	1	1	7	3	1	2	0	1	2	1	1	2	2	2	2	2
1253	3	0	2	1	2	2	1	7	3	1	1	1	1	1	1	1	2	2	2	2	2
1254	4	0	2	1	2	2	3	7	3	1	1	1	2	0	1	1	2	2	2	2	2
1255	4	0	2	1	2	2	2	7	3	1	2	0	1	2	1	1	2	2	2	2	2
1256	1	1	2	1	2	2	3	7	3	1	2	0	1	2	1	1	1	2	2	2	2
1257	1	1	2	1	2	2	2	7	3	1	2	0	1	2	1	1	2	2	2	2	2
1258	1	1	2	1	2	2	3	7	3	1	1	1	1	2	1	1	2	2	2	2	2
1259	1	1	2	1	2	1	3	7	3	1	2	0	1	2	1	1	2	2	2	2	2
1260	1	1	2	1	2	1	2	7	3	1	1	2	1	2	1	1	2	2	2	2	2
1261	2	1	2	1	2	2	3	7	4	1	1	2	1	2	1	1	2	2	2	2	2
1262	2	1	2	1	2	2	4	7	3	1	1	1	1	2	1	1	2	2	2	2	2
1263	3	1	2	1	2	2	3	7	3	1	2	0	2	0	1	1	2	2	2	2	2
1264	1	0	2	1	3	3	1	7	3	1	2	0	1	2	1	1	2	2	2	2	2
1265	2	1	2	1	3	2	2	7	3	1	2	0	1	2	1	1	2	2	2	2	2
1266	3	1	2	1	3	2	1	7	3	1	2	0	1	2	1	1	2	2	2	2	2
1267	1	0	2	1	4	4	1	7	2	1	2	0	1	2	1	1	2	2	2	2	2
1268	2	0	2	1	4	2	1	7	3	1	2	0	1	2	1	1	2	2	2	2	2
1269	4	0	2	1	4	3	1	7	3	1	2	0	1	1	1	1	2	2	2	2	2
1270	1	1	2	1	4	3	1	7	3	1	1	1	1	2	1	1	2	2	2	2	2
1271	2	1	2	1	4	2	1	7	3	1	2	0	1	1	1	1	2	2	2	2	2
1272	5	0	2	0	0	0	3	7	3	1	2	0	2	0	1	2	3	2	2	2	2
1273	5	0	2	0	0	0	3	7	4	1	2	0	2	0	1	2	3	2	2	2	2
1274	4	1	2	0	0	0	3	7	3	1	2	0	2	0	1	2	3	2	2	2	2
1275	5	1	2	0	0	0	3	7	3	1	2	0	2	0	1	2	3	2	2	2	2
1276	5	1	2	0	0	0	3	7	3	1	2	0	2	0	1	2	3	2	2	2	2
1277	5	1	2	0	0	0	3	7	4	1	2	0	2	0	1	2	3	2	2	2	2
1278	5	1	2	1	0	0	3	7	3	1	2	0	2	0	1	2	3	2	2	2	2
1279	5	1	2	1	0	0	3	7	3	1	2	0	2	0	1	2	3	2	2	2	2
1280	4	0	2	0	1	1	3	7	3	1	2	0	2	0	1	2	4	2	2	2	2
1281	1	0	2	1	1	1	4	7	3	1	2	0	1	2	1	1	1	2	2	2	2
1282	1	0	2	1	1	2	3	7	4	1	2	0	1	1	1	1	1	2	2	2	2
1283	1	0	2	1	1	2	3	7	3	1	2	0	1	1	1	1	2	2	2	2	2
1284	4	0	2	1	1	2	3	7	4	1	1	1	1	1	1	1	1	2	2	2	2
1285	4	0	2	1	1	2	4	7	3	1	2	0	1	1	1	1	1	2	2	2	2
1286	4	0	2	1	1	1	3	7	3	1	2	0	2	0	1	2	4	2	2	2	2
1287	5	0	2	1	1	0	3	7	3	1	2	0	2	0	1	2	4	2	2	2	2
1288	5	0	2	1	1	1	3	7	3	1	2	0	2	0	1	2	3	2	2	2	2
1289	5	0	2	1	1	1	3	7	3	1	2	0	2	0	1	2	4	2	2	2	2
1290	5	0	2	1	1	1	3	7	3	1	2	0	2	0	1	2	4	2	2	2	2
1291	1	1	2	1	1	0	4	7	3	1	2	0	1	1	1	1	1	2	2	2	2
1292	4	1	2	1	1	1	4	7	4	1	2	0	1	1	1	1	2	2	2	2	2
1293	4	1	2	1	1	2	3	3	4	1	1	1	1	1	1	1	2	2	2	2	2
1294	4	1	2	1	1	1	3	7	3	1	2	0	2	0	1	2	4	2	2	2	2
1295	4	1	2	1	1	1	3	7	2	1	2	0	2	0	1	2	3	2	2	2	2
1296	4	1	2	1	1	1	3	7	3	1	2	0	1	2	1	2	3	2	2	2	2
1297	5	1	2	1	1	1	3	7	3	1	2	0	2	0	1	2	3	2	2	2	2
1298	5	1	2	1	1	1	3	7	3	1	2	0	2	0	1	2	3	2	2	2	2
1299	1	0	2	1	2	1	2	7	3	1	1	1	2	0	1	1	2	2	2	2	2
1300	1	0	2	1	2	2	2	7	4	1	2	0	1	1	1	1	1	2	2	2	2
1301	1	0	2	1	2	1	3	7	4	1	1	1	2	0	1	1	1	2	2	2	2
1302	1	0	2	1	2	1	3	7	3	1	2	0	1	1	1	1	2	2	2	2	2
1303	1	0	2	1	2	3	3	7	3	1	1	1	1	1	1	1	2	2	2	2	2
1304	1	0	2	1	2	2	3	7	4	1	2	0	2	0	1	2	3	2	2	2	2
1305	4	0	2	1	2	2	3	7	4	1	2	0	2	0	1	1	1	2	2	2	2
1306	4	0	2	1	2	2	3	7	3	1	2	0	1	1	1	1	1	2	2	2	2
1307	5	0	2	1	2	1	4	7	4	1	1	1	1	1	1	1	1	2	2	2	2
1308	5	0	2	1	2	1	3	7	3	1	2	0	2	0	1	2	3	2	2	2	2
1309	1	1	2	1	2	1	3	7	3	1	1	1	2	0	1	1	2	2	2	2	2
1310	1	1	2	1	2	2	3	7	4	1	1	1	1	1	1	1	1	2	2	2	2
1311	1	1	2	1	2	1	3	7	4	1	1	1	1	1	1	1	1	2	2	2	2
1312	1	1	2	1	2	2	4	7	3	1	2	0	1	1	1	1	1	2	2	2	2
1313	3	1	2	1	2	2	4	4	3	1	1	1	1	1	1	1	2	2	2	2	2
1314	4	1	2	1	2	1	4	7	3	1	2	0	1	1	1	1	2	2	2	2	2
1315	4	1	2	1	2	2	3	7	3	1	1	1	1	1	1	1	2	2	2	2	2
1316	5	1	2	1	2	2	3	7	3	1	1	1	2	0	1	1	2	2	2	2	2
1317	5	1	2	1	2	2	2	7	3	1	1	1	1	1	1	1	2	2	2	2	2
1318	5	1	2	1	2	2	3	7	3	1	1	1	1	1	1	1	2	2	2	2	2
1319	5	1	2	1	2	2	4	7	3	1	2	0	1	2	1	1	2	2	2	2	2
1320	1	1	1	1	3	4	1	1	2	1	1	1	1	1	1	1	2	2	2	2	2
1321	1	0	2	1	3	2	1	7	3	1	1	1	1	1	1	1	1	2	2	2	2
1322	5	0	2	1	3	2	3	7	3	1	1	1	2	0	1	2	3	2	2	2	2
1323	1	1	2	1	3	2	2	7	3	1	1	1	1	1	1	1	2	2	2	2	2
1324	1	0	2	1	4	3	1	7	3	1	2	0	1	1	1	1	1	2	2	2	2
1325	1	1	2	1	4	3	1	1	2	1	1	1	1	2	1	1	2	2	2	2	2
1326	5	1	2	1	4	3	2	7	2	1	2	0	2	0	1	2	3	2	2	2	2
1327	4	1	2	1	2	1	3	7	3	1	2	0	1	1	1	1	1	2	2	2	2
1328	3	0	2	0	0	1	4	7	3	1	2	0	2	0	1	1	2	2	2	2	2
1329	1	1	2	0	0	1	3	7	3	1	2	0	2	0	1	1	2	2	2	2	2
1330	5	1	2	0	0	1	3	7	3	1	1	1	1	1	1	1	1	2	2	2	2
1331	2	1	2	0	1	1	4	7	3	1	2	0	1	1	1	1	2	2	1	2	2
1332	1	0	2	0	1	2	4	7	3	1	1	1	1	1	1	1	2	2	2	2	2
1333	2	0	2	0	1	2	3	7	3	1	2	0	2	0	1	1	2	2	2	2	2
1334	2	0	2	0	1	0	6	7	3	1	2	0	2	0	1	1	2	2	2	2	2
1335	2	0	2	0	1	1	4	7	3	1	2	0	2	0	1	1	1	2	2	2	2
1336	3	0	2	0	1	0	4	7	3	1	1	1	1	1	1	1	2	2	2	2	2
1337	4	0	2	0	1	1	3	7	3	1	1	1	1	1	1	1	2	2	2	2	2
1338	5	0	2	0	1	1	4	7	3	1	1	1	1	1	1	1	2	2	2	2	2
1339	5	0	2	0	1	2	3	7	3	1	1	1	2	0	1	1	2	2	2	2	2
1340	1	1	2	0	1	1	3	7	3	1	2	0	2	0	1	1	2	2	2	2	2
1341	1	1	2	0	1	1	3	7	3	1	2	0	2	0	1	1	2	2	2	2	2
1342	1	1	2	0	1	1	4	7	3	1	2	0	2	0	1	1	2	2	2	2	2
1343	1	1	2	0	1	2	3	7	3	1	2	0	2	0	1	1	2	2	2	2	2
1344	1	1	2	0	1	3	2	7	3	1	1	1	1	1	1	1	1	2	2	2	2
1345	2	1	2	0	1	2	3	7	3	1	1	1	2	0	1	2	3	2	2	2	2
1346	2	1	2	0	1	1	4	7	3	1	2	0	2	0	1	1	1	2	2	2	2
1347	2	1	2	0	1	1	4	7	3	1	1	1	1	1	1	1	2	2	2	2	2
1348	2	1	2	0	1	2	4	7	3	1	1	1	1	1	1	1	2	2	2	2	2
1349	3	1	2	0	1	1	4	7	3	1	1	1	2	0	1	1	1	2	2	2	2
1350	3	1	2	0	1	2	4	7	3	1	1	1	1	1	1	1	2	2	2	2	2
1351	3	1	2	0	1	2	3	7	2	1	1	1	1	1	1	1	2	2	2	2	2
1352	3	1	2	0	1	1	4	7	3	1	1	1	2	0	1	1	2	2	2	2	2
1353	3	1	2	0	1	2	4	7	3	1	2	0	2	0	1	1	1	2	2	2	2
1354	3	1	2	0	1	1	4	7	3	1	2	0	2	0	1	1	2	2	2	2	2
1355	3	1	2	0	1	0	4	7	3	1	2	0	2	0	1	1	2	2	2	2	2
1356	4	1	2	0	1	2	2	7	3	1	1	1	1	1	1	1	2	2	2	2	2
1357	3	0	2	0	1	1	3	7	3	1	1	1	1	1	1	1	2	2	2	2	2
1358	2	1	2	1	1	2	4	7	3	1	1	1	1	1	1	1	2	2	2	2	2
1359	4	1	2	1	1	3	3	7	3	1	1	1	1	1	1	1	2	2	2	2	2
1360	1	0	2	0	2	1	3	7	3	1	1	1	1	2	1	2	3	2	2	2	2
1361	1	0	2	0	2	0	3	7	3	1	1	1	2	0	1	1	2	2	2	2	2
1362	1	0	2	0	2	1	3	7	3	1	2	0	2	0	1	1	1	2	2	2	2
1363	1	0	2	0	2	1	3	7	3	1	2	0	2	0	2	#NULL!	#NULL!	2	2	2	2
1364	2	0	2	0	2	1	3	7	3	1	2	0	2	0	1	1	2	2	2	2	2
1365	2	0	2	0	2	1	3	7	3	1	2	0	2	0	1	1	2	2	2	2	2
1366	2	0	2	0	2	1	4	7	3	1	2	0	2	0	1	1	1	2	2	2	2
1367	3	0	2	0	2	1	4	7	3	1	2	0	2	0	1	1	1	2	2	2	2
1368	3	0	2	0	2	1	2	7	2	1	1	1	2	0	1	1	2	2	2	2	2
1369	4	0	2	0	2	1	3	7	3	1	2	0	1	1	1	1	2	2	2	2	2
1370	4	0	2	0	2	1	3	7	3	1	1	1	1	1	1	1	2	2	2	2	2
1371	5	0	2	0	2	1	3	7	3	1	1	1	1	1	1	2	4	2	2	2	2
1372	5	0	2	0	2	1	2	7	3	1	1	1	1	1	1	1	2	2	2	2	2
1373	1	1	2	0	2	1	3	7	3	1	2	0	2	0	1	2	3	2	2	2	2
1374	2	1	2	0	2	1	2	7	3	1	2	0	2	0	1	1	2	2	2	2	2
1375	2	1	2	0	2	1	3	7	3	1	2	0	1	1	1	1	2	2	2	2	2
1376	2	1	2	0	2	2	4	7	3	1	2	0	2	0	1	2	3	2	2	2	2
1377	3	1	2	0	2	1	3	7	3	1	2	0	2	0	1	1	2	2	2	2	2
1378	3	1	2	0	2	2	3	7	3	1	2	0	1	1	1	1	2	2	2	2	2
1379	3	1	2	0	2	1	4	7	3	1	2	0	2	0	1	1	2	2	2	2	2
1380	4	1	2	0	2	1	3	7	3	1	1	1	1	1	1	1	2	2	2	2	2
1381	4	1	2	0	2	2	4	7	3	1	1	1	1	1	1	1	2	2	2	2	2
1382	4	1	2	0	2	1	3	7	3	1	1	1	1	1	1	1	2	2	2	2	2
1383	4	1	2	0	2	2	3	7	3	1	1	1	1	1	1	1	2	2	2	2	2
1384	4	1	2	0	2	1	3	7	3	1	2	0	1	1	1	1	2	2	2	2	2
1385	1	0	2	1	2	1	4	7	3	1	2	0	2	0	1	1	2	2	2	2	2
1386	1	0	2	1	2	1	4	7	3	1	1	1	2	0	1	1	2	2	2	2	2
1387	2	0	2	1	2	1	8	7	3	1	1	1	1	1	1	1	2	2	2	2	2
1388	2	0	2	1	2	1	2	7	2	1	2	0	2	0	1	1	1	2	2	2	2
1389	3	0	2	1	2	2	3	7	3	1	2	0	2	0	1	2	3	2	2	2	2
1390	4	0	2	1	2	2	2	7	3	1	1	1	1	1	1	1	2	2	2	2	2
1391	4	0	2	1	2	3	2	7	3	1	1	1	1	1	1	2	3	2	2	2	2
1392	2	1	2	1	2	1	2	7	2	1	1	1	2	0	1	1	2	2	2	2	2
1393	2	1	2	1	2	2	4	7	3	1	1	1	2	0	1	1	2	2	2	2	2
1394	2	1	2	1	2	2	7	7	3	1	1	1	1	1	1	1	2	2	2	2	2
1395	5	1	2	1	2	1	3	7	3	1	1	1	1	1	1	1	2	2	2	2	2
1396	4	0	2	0	3	2	3	7	3	1	1	1	1	1	1	1	2	2	2	2	2
1397	3	1	2	0	3	2	3	7	3	1	1	1	1	1	1	1	2	2	2	2	2
1398	4	1	2	0	3	1	3	7	3	1	1	1	1	1	1	1	2	2	2	2	2
1399	1	0	2	1	3	3	8	7	3	1	2	0	2	0	1	1	2	2	2	2	2
1400	1	0	2	1	3	1	1	7	2	1	1	1	2	0	1	1	2	2	2	2	2
1401	2	0	2	1	3	2	2	7	2	1	1	1	1	1	1	1	2	2	2	2	2
1402	2	0	2	1	3	2	1	7	2	1	1	1	1	1	1	1	2	2	2	2	2
1403	3	0	2	1	3	2	1	7	2	1	2	0	2	0	1	1	1	2	2	2	2
1404	1	1	2	1	3	1	3	7	3	1	2	0	2	0	1	1	1	2	2	2	2
1405	2	1	2	1	3	2	2	7	2	1	1	1	1	1	1	1	2	2	2	2	2
1406	2	1	2	1	3	2	4	7	3	1	1	1	2	0	1	1	1	2	2	2	2
1407	2	1	2	1	3	2	4	7	3	1	2	0	2	0	1	1	2	2	2	2	2
1408	5	1	2	1	3	2	2	7	3	1	1	1	1	1	1	1	1	2	2	2	2
1409	2	0	2	2	3	2	1	7	2	1	1	1	1	2	1	1	2	2	2	2	2
1410	1	1	2	2	3	2	8	7	2	1	1	1	1	1	1	1	2	2	2	2	2
1411	5	1	2	2	3	2	2	7	2	1	1	1	1	1	1	1	2	2	2	2	2
1412	1	0	2	1	4	3	2	7	2	1	1	1	1	1	1	1	2	2	2	2	2
1413	5	0	2	1	4	3	2	7	3	1	1	1	1	1	1	1	2	2	2	2	2
1414	2	0	2	2	4	4	2	7	2	1	1	1	1	1	1	1	2	2	2	2	2
1415	1	0	2	0	1	2	8	7	3	1	2	0	2	0	1	1	1	2	2	2	2
1416	1	0	2	0	1	1	4	7	3	1	1	1	2	0	1	1	1	2	2	2	2
1417	1	0	2	0	1	2	4	7	3	1	2	0	2	0	1	1	1	2	2	2	2
1418	3	0	2	0	1	2	4	7	3	1	2	0	2	0	1	1	2	2	2	2	2
1419	1	0	2	1	1	2	3	7	3	1	2	0	2	0	1	1	1	2	2	2	2
1420	5	0	2	1	1	1	4	7	3	1	2	0	2	0	1	2	3	2	2	2	2
1421	5	0	2	1	1	1	4	7	3	1	1	1	2	0	1	1	2	2	2	2	2
1422	3	1	2	1	1	1	4	7	3	1	1	1	2	0	1	1	2	2	2	2	2
1423	1	0	2	0	2	2	4	7	3	1	1	1	2	0	1	1	1	2	2	2	2
1424	1	0	2	0	2	1	4	7	3	1	2	0	1	1	1	1	1	2	2	2	2
1425	1	0	2	0	2	1	4	7	3	1	2	0	2	0	1	1	1	2	2	2	2
1426	2	0	2	0	2	1	4	7	3	1	1	1	2	0	1	1	1	2	2	2	2
1427	2	0	2	0	2	2	4	7	3	1	2	0	1	1	1	1	2	2	2	2	2
1428	2	0	2	0	2	2	3	7	3	1	1	1	2	0	1	1	1	2	2	2	2
1429	4	0	2	0	2	2	1	7	3	1	2	0	2	0	1	1	2	2	2	2	2
1430	4	0	2	0	2	2	3	7	3	1	2	0	2	0	1	1	2	2	2	2	2
1431	4	0	2	0	2	2	3	7	3	1	2	0	2	0	1	1	2	2	2	2	2
1432	4	0	2	0	2	2	3	7	3	1	2	0	2	0	1	1	2	2	2	2	2
1433	5	0	2	0	2	2	3	7	3	1	1	1	2	0	1	2	3	2	2	2	2
1434	5	0	2	0	2	1	3	7	3	1	2	0	2	0	1	2	3	2	2	2	2
1435	5	0	2	0	2	2	3	7	3	1	1	1	2	0	1	1	2	2	2	2	2
1436	5	0	2	0	2	2	3	7	3	1	2	0	2	0	1	1	2	2	2	2	2
1437	1	1	2	0	2	2	4	7	3	1	2	0	2	0	1	1	1	2	2	2	2
1438	1	1	2	0	2	1	4	7	3	1	2	0	2	0	1	1	1	2	2	2	2
1439	1	1	2	0	2	1	4	7	3	1	2	0	2	0	1	1	1	2	2	2	2
1440	1	1	2	0	2	2	7	7	3	1	2	0	2	0	1	1	1	2	2	2	2
1441	3	1	2	0	2	3	3	7	3	1	1	1	2	0	1	1	2	2	2	2	2
1442	3	1	2	0	2	1	4	7	3	1	2	0	2	0	1	1	2	2	2	2	2
1443	3	1	2	0	2	1	4	7	3	1	1	1	2	0	1	1	2	2	2	2	2
1444	4	1	2	0	2	2	4	7	3	1	2	0	2	0	1	2	3	2	2	2	2
1445	4	1	2	0	2	1	4	7	3	1	2	0	2	0	1	1	2	2	2	2	2
1446	4	1	2	0	2	1	4	7	3	1	2	0	2	0	1	1	2	2	2	2	2
1447	4	1	2	0	2	2	3	7	3	1	1	1	1	1	1	1	2	2	2	2	2
1448	5	1	2	0	2	2	4	7	3	1	2	0	2	0	1	1	2	2	2	2	2
1449	5	1	2	0	2	1	4	7	3	1	2	0	2	0	1	2	3	2	2	2	2
1450	5	1	2	0	2	1	4	7	3	1	1	1	2	0	1	2	3	2	2	2	2
1451	3	0	2	0	2	1	3	7	3	1	2	0	2	0	1	1	2	1	2	2	2
1452	1	0	2	1	2	1	3	7	3	1	1	1	2	0	1	1	1	2	2	2	2
1453	2	0	2	1	2	2	2	3	3	1	1	1	1	1	1	1	2	2	2	2	2
1454	2	0	2	1	2	2	1	7	3	1	2	0	1	1	1	1	2	2	2	2	2
1455	2	0	2	1	2	2	4	7	3	1	1	1	2	0	1	1	2	2	2	2	2
1456	3	0	2	1	2	2	2	7	3	1	2	0	2	0	1	1	2	2	2	2	2
1457	3	0	2	1	2	1	4	7	3	1	1	1	1	1	1	1	2	2	2	2	2
1458	4	0	2	1	2	2	2	7	3	1	1	1	1	1	1	1	2	2	2	2	2
1459	4	0	2	1	2	2	3	7	3	1	2	0	2	0	1	1	2	2	2	2	2
1460	4	0	2	1	2	2	2	7	3	1	1	1	1	1	1	1	2	2	2	2	2
1461	4	0	2	1	2	2	4	7	3	1	2	0	2	0	1	1	2	2	2	2	2
1462	4	0	2	1	2	2	3	7	3	1	1	1	1	1	1	1	2	2	2	2	2
1463	5	0	2	1	2	2	3	3	3	1	2	0	2	0	1	1	2	2	2	2	2
1464	2	1	2	1	2	2	2	7	3	1	2	0	1	1	1	1	1	2	2	2	2
1465	2	1	2	1	2	2	4	7	3	1	2	0	1	1	1	1	1	2	2	2	2
1466	2	1	2	1	2	2	3	7	3	1	2	0	2	0	1	1	2	2	2	2	2
1467	2	1	2	1	2	2	3	7	3	1	2	0	2	0	1	1	2	2	2	2	2
1468	2	1	2	1	2	1	3	7	3	1	1	1	2	0	1	1	1	2	2	2	2
1469	2	1	2	1	2	2	3	7	3	1	1	1	1	1	1	1	1	2	2	2	2
1470	3	1	2	1	2	2	2	7	3	1	1	1	1	1	1	1	2	2	2	2	2
1471	4	1	2	1	2	3	3	7	3	1	1	1	1	1	1	2	3	2	2	2	2
1472	4	1	2	1	2	2	3	7	3	1	1	1	2	0	1	1	2	2	2	2	2
1473	4	1	2	1	2	2	4	7	3	1	2	0	2	0	1	1	2	2	2	2	2
1474	4	1	2	1	2	2	5	7	2	1	1	1	1	1	1	1	2	2	2	2	2
1475	4	1	2	1	2	3	4	7	3	1	1	1	2	0	1	1	2	2	2	2	2
1476	4	1	2	1	2	2	4	7	3	1	1	1	1	1	1	1	2	2	2	2	2
1477	5	1	2	1	2	2	3	7	3	1	2	0	2	0	1	1	2	2	2	2	2
1478	5	1	2	1	2	2	4	7	3	1	2	0	1	1	1	2	3	2	2	2	2
1479	2	0	2	2	2	2	8	7	2	1	1	1	1	1	1	1	2	2	2	2	2
1480	3	0	2	2	2	2	8	7	2	1	1	1	1	1	1	2	3	2	2	2	2
1481	1	1	2	0	3	2	3	7	3	1	1	1	2	0	1	1	1	2	2	2	2
1482	2	1	2	0	3	2	1	7	3	1	1	1	1	1	1	1	1	2	2	2	2
1483	2	0	2	1	3	3	1	7	3	1	1	1	1	1	1	1	2	2	2	2	2
1484	2	0	2	1	3	2	1	7	3	1	1	1	1	1	1	1	2	2	2	2	2
1485	2	0	2	1	3	2	3	7	3	1	2	0	2	0	1	1	2	2	2	2	2
1486	3	0	2	1	3	2	2	7	3	1	1	1	1	1	1	1	2	2	2	2	2
1487	3	0	2	1	3	2	3	7	3	1	2	0	2	0	1	1	2	2	2	2	2
1488	4	0	2	1	3	3	2	2	2	1	1	1	1	1	1	2	3	2	2	2	2
1489	4	0	2	1	3	3	1	7	2	1	1	1	1	1	1	1	2	2	2	2	2
1490	4	0	2	1	3	3	2	7	3	1	1	1	1	1	1	2	3	2	2	2	2
1491	4	0	2	1	3	2	3	7	3	1	1	1	2	0	1	1	2	2	2	2	2
1492	4	0	2	1	3	2	3	7	3	1	1	1	1	1	1	1	2	2	2	2	2
1493	4	0	2	1	3	3	2	7	3	1	1	1	1	1	1	1	2	2	2	2	2
1494	5	0	2	1	3	3	2	2	3	1	2	0	1	1	1	2	3	2	2	2	2
1495	5	0	2	1	3	3	2	7	3	1	1	1	2	0	1	1	2	2	2	2	2
1496	5	0	2	1	3	2	3	7	3	1	1	1	2	0	1	2	3	2	2	2	2
1497	5	0	2	1	3	2	2	7	3	1	1	1	2	0	1	2	3	2	2	2	2
1498	1	1	2	1	3	2	2	7	3	1	1	1	2	0	1	1	1	2	2	2	2
1499	1	1	2	1	3	2	1	7	3	1	2	0	2	0	1	1	1	2	2	2	2
1500	1	1	2	1	3	2	2	7	3	1	1	1	1	1	1	1	1	2	2	2	2
1501	2	1	2	1	3	2	3	7	3	1	1	1	2	0	1	1	2	2	2	2	2
1502	2	1	2	1	3	3	2	7	3	1	1	1	1	1	1	1	2	2	2	2	2
1503	2	1	2	1	3	2	3	7	3	1	2	0	2	0	1	1	1	2	2	2	2
1504	3	1	2	1	3	2	2	7	3	1	1	1	1	1	1	1	2	2	2	2	2
1505	4	1	2	1	3	2	1	7	3	1	1	1	1	1	1	2	3	2	2	2	2
1506	4	1	2	1	3	2	1	7	3	1	1	1	1	1	1	2	3	2	2	2	2
1507	5	1	2	1	3	2	4	7	3	1	1	1	1	1	1	2	3	2	2	2	2
1508	2	0	2	2	3	3	8	7	2	1	1	1	1	1	1	1	2	2	2	2	2
1509	4	0	2	2	3	3	2	7	2	1	1	1	1	1	1	2	3	2	2	2	2
1510	4	0	2	2	3	2	1	7	3	1	1	1	1	1	1	2	3	2	2	2	2
1511	5	0	2	2	3	2	2	7	2	1	1	1	1	1	1	2	4	2	2	2	2
1512	5	0	2	2	3	3	2	7	2	1	1	1	1	1	1	2	4	2	2	2	2
1513	5	0	2	2	3	3	1	7	1	1	1	1	1	1	1	2	3	2	2	2	2
1514	2	1	2	2	3	2	2	7	3	1	1	1	1	1	1	1	2	2	2	2	2
1515	3	1	2	2	3	3	8	7	1	1	1	1	1	1	1	1	2	2	2	2	2
1516	4	1	2	2	3	3	7	7	2	1	1	1	1	1	1	1	2	2	2	2	2
1517	5	1	2	2	3	3	8	7	1	1	1	1	1	1	1	2	3	2	2	2	2
1518	1	0	2	2	4	4	1	7	2	1	1	1	1	1	1	1	1	2	2	2	2
1519	3	0	2	2	4	3	1	7	2	1	1	1	1	1	1	1	2	2	2	2	2
1520	3	1	2	2	4	3	1	7	2	1	1	1	1	1	1	1	2	2	2	2	2
1521	4	1	2	2	4	3	1	7	1	1	1	1	1	1	1	1	2	2	2	2	2
1522	5	1	2	2	4	3	1	7	2	1	1	1	1	1	1	2	3	2	2	2	2
1523	2	1	2	1	0	1	4	7	3	1	2	0	1	2	1	1	2	2	2	2	2
1524	1	0	2	1	1	1	4	7	3	1	1	1	2	0	1	1	2	2	2	2	2
1525	1	0	2	1	1	2	2	7	3	1	2	0	1	2	1	1	2	2	2	2	2
1526	1	0	2	1	1	2	3	7	3	1	1	1	1	2	1	1	1	2	2	2	2
1527	1	0	2	1	1	0	4	7	3	1	1	1	1	2	1	1	2	2	2	2	2
1528	2	0	2	1	1	2	4	7	4	1	1	1	2	0	1	1	2	2	2	2	2
1529	2	0	2	1	1	2	3	7	3	1	1	1	2	0	1	1	2	2	2	2	2
1530	2	0	2	1	1	1	4	7	3	1	1	1	1	2	1	1	1	2	2	2	2
1531	3	0	2	1	1	1	3	7	3	1	2	0	2	0	1	1	2	2	2	2	2
1532	4	0	2	1	1	2	4	7	3	1	1	1	1	1	1	1	2	2	2	2	2
1533	4	0	2	1	1	1	3	7	3	1	2	0	1	2	1	2	3	2	2	2	2
1534	4	0	2	1	1	1	2	7	3	1	1	1	2	0	1	1	2	2	2	2	2
1535	5	0	2	1	1	2	8	7	3	1	2	0	1	1	1	1	2	2	2	2	2
1536	5	0	2	1	1	2	4	7	3	1	1	1	1	2	1	1	2	2	2	2	2
1537	1	1	2	1	1	1	4	7	3	1	1	1	1	2	1	1	1	2	2	2	2
1538	2	1	2	1	1	2	3	7	3	1	1	1	1	2	1	1	2	2	2	2	2
1539	2	1	2	1	1	0	4	7	4	1	2	0	1	2	1	1	1	2	2	2	2
1540	2	1	2	1	1	1	4	7	3	1	1	2	1	1	1	1	2	2	2	2	2
1541	4	1	2	1	1	2	3	7	3	1	1	2	1	2	1	1	2	2	2	2	2
1542	4	1	2	1	1	1	3	7	3	1	1	1	1	2	1	1	1	2	2	2	2
1543	1	1	2	1	1	1	2	7	3	1	1	1	1	2	1	1	1	2	2	2	2
1544	5	1	2	1	1	1	4	7	3	1	1	1	1	2	1	1	1	1	2	2	2
1545	1	0	2	1	2	1	3	7	3	1	1	1	1	1	1	1	2	2	2	2	2
1546	1	0	2	1	2	1	3	7	3	1	1	1	1	2	1	1	2	2	2	2	2
1547	1	0	2	1	2	2	2	7	3	1	1	1	1	2	1	1	2	2	2	2	2
1548	1	0	2	1	2	2	3	7	3	1	1	1	1	1	1	1	2	2	2	2	2
1549	1	0	2	1	2	1	8	7	3	1	1	1	1	2	1	1	2	2	2	2	2
1550	2	0	2	1	2	2	2	7	3	1	2	0	1	2	1	1	1	2	2	2	2
1551	2	0	2	1	2	2	2	7	3	1	2	0	1	2	1	1	2	2	2	2	2
1552	2	0	2	1	2	1	2	7	3	1	2	0	1	2	1	2	3	2	2	2	2
1553	2	0	2	1	2	1	2	7	3	1	2	0	1	2	1	2	3	2	2	2	2
1554	2	0	2	1	2	1	2	7	3	1	1	2	1	1	1	1	2	2	2	2	2
1555	2	0	2	1	2	2	8	7	3	1	1	2	2	0	1	1	2	2	2	2	2
1556	2	0	2	1	2	1	3	7	3	1	1	1	1	2	1	1	2	2	2	2	2
1557	2	0	2	1	2	1	3	7	3	1	1	2	1	2	1	1	2	2	2	2	2
1558	3	0	2	1	2	2	3	7	3	1	1	1	2	0	1	1	2	2	2	2	2
1559	3	0	2	1	2	1	4	7	3	1	1	1	1	1	1	1	2	2	2	2	2
1560	4	0	2	1	2	2	3	7	3	1	1	1	1	1	1	1	2	2	2	2	2
1561	4	0	2	1	2	3	4	7	3	1	1	2	1	1	1	2	3	2	2	2	2
1562	4	0	2	1	2	1	4	7	3	1	2	0	1	2	1	1	2	2	2	2	2
1563	4	0	2	1	2	2	2	7	3	1	1	2	1	1	1	1	2	2	2	2	2
1564	4	0	2	1	2	2	2	7	3	1	1	2	1	1	1	1	2	2	2	2	2
1565	4	0	2	1	2	1	3	7	4	1	2	0	1	1	1	1	2	2	2	2	2
1566	4	0	2	1	2	1	4	7	3	1	2	0	2	0	1	1	2	2	2	2	2
1567	4	0	2	1	2	1	3	7	4	1	1	1	1	2	1	1	2	2	2	2	2
1568	5	0	2	1	2	2	4	7	3	1	1	2	1	1	1	1	2	2	2	2	2
1569	5	0	2	1	2	2	4	7	3	1	1	1	1	2	1	1	2	2	2	2	2
1570	5	0	2	1	2	2	3	7	3	1	2	0	1	2	1	2	3	2	2	2	2
1571	5	0	2	1	2	2	1	7	3	1	2	0	1	2	1	1	2	2	2	2	2
1572	5	0	2	1	2	1	3	7	3	1	1	2	2	0	1	1	2	2	2	2	2
1573	1	1	2	1	2	1	2	7	3	1	1	1	1	2	1	1	2	2	2	2	2
1574	1	1	2	1	2	2	2	7	3	1	1	2	1	2	1	1	2	2	2	2	2
1575	1	1	2	1	2	2	2	7	3	1	1	1	1	2	1	1	2	2	2	2	2
1576	1	1	2	1	2	1	3	7	3	1	1	1	1	2	1	1	1	2	2	2	2
1577	2	1	2	1	2	1	3	7	3	1	1	2	1	1	1	2	3	2	2	2	2
1578	2	1	2	1	2	1	3	7	4	3	1	1	2	0	1	1	2	2	2	2	2
1579	2	1	2	1	2	2	1	7	3	1	1	1	2	0	1	1	2	2	2	2	2
1580	2	1	2	1	2	1	2	7	3	1	1	2	1	2	1	1	1	2	2	2	2
1581	2	1	2	1	2	1	3	7	3	1	1	1	1	2	1	1	1	2	2	2	2
1582	2	1	2	1	2	2	1	7	3	1	1	2	1	1	1	1	2	2	2	2	2
1583	2	1	2	1	2	1	3	7	3	1	1	1	2	0	1	1	2	2	2	2	2
1584	3	1	2	1	2	3	3	7	3	1	1	2	2	0	1	1	2	2	2	2	2
1585	3	1	2	1	2	2	3	7	3	1	1	2	2	0	1	1	2	2	2	2	2
1586	3	1	2	1	2	1	4	7	3	1	1	1	1	1	1	1	2	2	2	2	2
1587	3	1	2	1	2	1	8	7	3	1	1	2	1	2	1	1	2	2	2	2	2
1588	3	1	2	1	2	2	3	7	3	1	1	1	1	2	1	1	2	2	2	2	2
1589	3	1	2	1	2	1	3	7	3	1	1	2	1	1	1	1	2	2	2	2	2
1590	3	1	2	1	2	1	4	7	3	1	1	1	1	2	1	1	2	2	2	2	2
1591	4	1	2	1	2	2	2	7	3	1	1	1	2	0	1	1	2	2	2	2	2
1592	4	1	2	1	2	2	2	7	3	1	1	1	1	2	1	1	2	2	2	2	2
1593	4	1	2	1	2	1	3	7	3	1	1	1	1	1	1	1	2	2	2	2	2
1594	5	1	2	1	2	1	4	7	3	1	1	2	1	1	1	1	2	2	2	2	2
1595	2	0	2	1	2	2	3	7	3	1	1	1	1	2	1	1	1	2	2	2	2
1596	2	0	2	1	3	2	2	7	3	1	1	1	1	2	1	1	2	2	2	2	2
1597	2	0	2	1	3	2	1	7	3	1	1	1	1	2	1	1	2	2	2	2	2
1598	4	0	2	1	3	2	2	7	3	1	1	2	1	1	1	1	2	2	2	2	2
1599	4	0	2	1	3	2	2	7	3	1	2	0	1	2	1	1	2	2	2	2	2
1600	1	1	2	1	3	2	2	7	3	1	1	1	1	2	1	1	2	2	2	2	2
1601	1	1	2	1	3	1	1	1	3	1	1	2	1	1	1	1	1	2	2	2	2
1602	1	0	2	1	4	2	1	7	3	1	1	1	2	0	1	1	2	2	2	2	2
1603	3	0	2	1	4	2	1	7	3	1	2	0	1	1	1	1	1	2	2	2	2
1604	5	0	2	1	4	3	1	7	3	1	1	1	1	2	1	1	2	2	2	2	2
1605	1	1	2	1	4	3	1	7	3	1	1	1	1	2	1	1	2	2	2	2	2
1606	2	1	2	1	4	4	1	1	2	1	1	2	1	2	1	2	3	2	2	2	2
1607	3	1	2	2	4	3	1	7	3	1	1	1	2	0	1	1	2	2	2	2	2
1608	5	0	2	1	0	1	8	7	4	1	1	2	1	1	1	2	3	1	2	2	2
1609	3	0	2	0	1	1	8	7	3	1	1	1	1	2	1	1	2	2	2	2	2
1610	5	0	2	0	1	1	3	7	3	1	1	1	1	1	1	2	3	2	2	2	2
1611	1	0	2	1	1	0	2	7	4	1	1	1	1	1	1	1	2	2	2	2	2
1612	1	1	2	1	1	0	3	7	4	1	1	1	1	2	1	1	1	2	2	2	2
1613	1	1	2	1	1	0	3	7	4	1	1	1	1	1	1	1	2	2	2	2	2
1614	1	1	2	1	1	1	3	7	3	1	1	1	1	1	1	1	2	2	2	2	2
1615	3	1	2	1	1	1	3	4	3	1	1	1	1	2	1	2	3	2	2	2	2
1616	4	1	2	1	1	0	8	7	4	1	2	0	1	2	1	1	2	2	2	2	2
1617	1	0	2	1	1	2	4	7	4	1	1	1	1	2	1	1	2	1	1	2	1
1618	1	1	2	0	2	1	3	7	4	1	1	1	1	1	1	1	2	2	2	2	2
1619	3	1	2	0	2	2	3	7	4	1	1	2	1	2	1	2	3	2	2	2	2
1620	1	0	2	1	2	1	4	7	4	1	1	1	1	1	1	1	2	2	2	2	2
1621	1	0	2	1	2	1	3	7	3	1	1	1	1	2	1	1	1	2	2	2	2
1622	1	0	2	1	2	1	3	7	3	1	1	1	1	2	1	1	2	2	2	2	2
1623	3	0	2	1	2	1	3	7	3	1	1	1	2	0	1	2	3	2	2	2	2
1624	3	0	2	1	2	2	1	7	3	1	2	0	1	2	1	1	2	2	2	2	2
1625	3	0	2	1	2	1	3	7	3	1	1	1	2	0	1	1	2	2	2	2	2
1626	4	0	2	1	2	4	3	7	3	1	1	1	1	2	1	2	3	2	2	2	2
1627	5	0	2	1	2	1	3	7	3	1	1	1	2	0	1	1	2	2	2	2	2
1628	1	1	2	1	2	1	3	7	3	1	1	1	1	1	1	1	2	2	2	2	2
1629	1	1	2	1	2	1	3	7	4	1	1	1	1	2	1	1	1	2	2	2	2
1630	1	1	2	1	2	1	3	7	3	1	1	1	1	2	1	1	1	2	2	2	2
1631	1	1	2	1	2	2	3	7	3	1	1	1	1	1	1	1	2	2	2	2	2
1632	2	1	2	1	2	1	3	7	3	1	1	1	1	2	1	1	2	2	2	2	2
1633	3	1	2	1	2	2	3	7	4	1	1	1	1	2	1	2	3	2	2	2	2
1634	3	1	2	1	2	1	8	7	4	1	1	1	1	1	1	2	3	2	2	2	2
1635	3	1	2	1	2	1	3	7	3	1	1	1	2	0	1	1	2	2	2	2	2
1636	4	1	2	1	2	2	3	7	3	1	1	1	1	1	1	2	3	2	2	2	2
1637	4	1	2	1	2	1	3	7	3	1	1	1	1	1	1	1	2	2	2	2	2
1638	5	1	2	1	2	2	3	7	3	1	1	1	1	2	1	2	3	2	2	2	2
1639	5	1	2	1	2	1	3	7	3	1	1	1	1	2	1	2	3	2	2	2	2
1640	4	1	2	1	2	1	3	7	3	1	1	1	1	2	1	2	3	2	2	2	2
1641	4	0	2	2	2	3	8	7	3	1	1	1	1	2	1	2	3	2	2	2	2
1642	1	0	2	1	3	2	6	7	4	1	1	1	1	1	1	1	2	2	2	2	2
1643	2	0	2	1	3	2	2	7	3	1	1	1	2	0	1	1	2	2	2	2	2
1644	1	1	2	1	3	2	2	7	3	1	1	1	1	1	1	1	1	2	2	2	2
1645	1	1	2	1	3	2	1	7	2	1	1	1	1	2	1	1	1	2	2	2	2
1646	1	1	2	1	3	2	3	7	3	1	1	2	1	2	1	1	2	2	2	2	2
1647	1	1	2	1	3	2	1	7	3	1	2	0	2	0	1	1	2	2	2	2	2
1648	4	1	2	1	3	2	3	7	4	1	1	1	1	2	1	2	3	2	2	2	2
1649	5	1	2	1	3	2	1	7	3	1	1	1	1	2	1	2	3	2	2	2	2
1650	3	0	2	2	3	2	2	7	4	1	1	1	1	2	1	1	1	2	2	2	2
1651	2	0	2	1	4	2	1	7	3	1	1	1	1	2	1	1	2	2	2	2	2
1652	5	0	2	0	2	2	6	3	3	1	2	0	2	0	1	2	3	2	2	2	2
1653	5	0	2	1	2	2	3	7	2	1	1	1	2	0	1	1	2	2	2	2	2
1654	5	0	2	0	2	2	3	7	3	1	1	1	2	0	1	2	3	2	2	2	2
1655	5	0	2	0	2	2	3	7	3	1	2	0	1	1	1	2	3	2	2	2	2
1656	5	0	2	0	2	2	3	7	3	1	1	1	1	1	1	2	3	2	2	2	2
1657	5	0	2	0	2	2	4	7	3	1	1	1	2	0	1	1	1	2	2	2	2
1658	5	0	2	0	2	2	3	7	3	1	1	1	1	1	1	1	2	2	2	2	2
1659	5	1	2	0	2	2	3	7	3	1	1	1	1	1	1	2	3	2	2	2	2
1660	5	1	2	0	2	0	3	7	3	1	1	1	2	0	1	2	3	2	2	2	2
1661	5	1	2	0	2	2	3	7	4	1	1	1	1	1	1	1	2	2	2	2	2
1662	5	1	2	0	2	2	3	7	3	1	2	0	2	0	1	1	2	2	2	2	2
1663	5	0	2	1	2	2	3	7	2	1	1	1	1	1	1	2	3	2	2	2	2
1664	5	1	2	1	2	2	3	7	2	1	1	1	2	0	1	1	2	2	2	2	2
1665	5	1	2	1	2	2	3	7	3	1	2	0	1	1	1	1	1	2	2	2	2
1666	5	1	2	1	2	2	3	7	3	1	1	1	2	0	1	1	2	2	2	2	2
1667	5	1	2	1	2	2	3	7	3	1	1	1	1	1	1	1	1	2	2	2	2
1668	5	1	2	1	2	2	3	7	3	1	2	0	1	1	1	1	2	2	2	2	2
1669	4	0	2	0	1	2	4	7	4	1	2	0	1	1	1	1	1	2	2	2	2
1670	1	0	2	0	2	2	4	7	3	1	2	0	1	1	1	1	1	2	2	2	2
1671	2	0	2	0	2	2	3	7	3	1	1	1	1	1	1	1	2	2	2	2	2
1672	2	0	2	0	2	2	3	7	3	1	2	0	1	1	1	1	1	2	2	2	2
1673	2	0	2	0	2	2	2	7	3	1	2	0	1	1	1	1	1	2	2	2	2
1674	2	0	2	0	2	2	3	7	3	1	2	0	1	1	1	1	1	2	2	2	2
1675	2	0	2	0	2	2	3	7	3	1	2	0	1	1	1	1	1	2	2	2	2
1676	3	0	2	0	2	2	3	7	3	1	2	0	1	1	1	1	2	2	2	2	2
1677	3	0	2	0	2	2	3	7	3	1	2	0	1	1	1	1	1	2	2	2	2
1678	4	0	2	0	2	2	4	7	4	1	1	1	1	1	1	1	2	2	2	2	2
1679	4	0	2	0	2	2	4	7	4	1	1	1	1	1	1	1	1	2	2	2	2
1680	1	1	2	0	2	2	3	7	3	1	2	0	2	0	1	1	1	2	2	2	2
1681	1	1	2	0	2	2	4	7	3	1	2	0	1	1	1	1	1	2	2	2	2
1682	1	1	2	0	2	2	3	7	3	1	2	0	1	1	1	1	1	2	2	2	2
1683	1	1	2	0	2	2	4	7	4	1	2	0	2	0	1	1	1	2	2	2	2
1684	2	1	2	0	2	2	1	7	3	1	1	1	1	1	1	1	2	2	2	2	2
1685	2	1	2	0	2	2	4	7	3	1	1	1	1	1	1	1	2	2	2	2	2
1686	2	1	2	0	2	2	3	7	3	1	1	1	1	1	1	1	1	2	2	2	2
1687	2	1	2	0	2	2	2	7	3	1	1	1	1	1	1	1	2	2	2	2	2
1688	2	1	2	0	2	2	4	7	3	1	2	0	1	1	1	1	1	2	2	2	2
1689	2	1	2	0	2	2	3	7	3	1	1	1	1	1	1	1	1	2	2	2	2
1690	2	1	2	0	2	2	3	7	3	1	1	1	1	1	1	1	1	2	2	2	2
1691	3	1	2	0	2	2	3	7	3	1	2	0	1	1	1	1	2	2	2	2	2
1692	3	1	2	0	2	2	8	7	2	1	2	0	1	1	1	1	1	2	2	2	2
1693	3	1	2	0	2	2	3	7	3	1	2	0	2	0	1	1	2	2	2	2	2
1694	3	1	2	0	2	2	3	7	3	1	1	1	1	1	1	1	1	2	2	2	2
1695	3	1	2	0	2	2	3	7	3	1	2	0	1	1	1	1	1	2	2	2	2
1696	4	1	2	0	2	2	6	3	4	1	2	0	1	1	1	2	3	2	2	2	2
1697	4	1	2	0	2	2	3	7	3	1	1	1	1	1	1	1	2	2	2	2	2
1698	4	1	2	0	2	2	3	7	3	1	1	1	1	1	1	1	1	2	2	2	2
1699	4	1	2	0	2	2	3	7	3	1	1	1	1	1	1	1	1	2	2	2	2
1700	4	1	2	0	2	2	3	7	4	1	2	0	2	0	1	1	1	2	2	2	2
1701	4	1	2	0	2	2	3	7	3	1	2	0	2	0	1	1	2	2	2	2	2
1702	4	1	2	0	2	2	3	7	3	1	2	0	1	1	1	1	2	2	2	2	2
1703	4	1	2	0	2	2	3	7	3	1	1	1	1	1	1	1	2	2	2	2	2
1704	1	0	2	1	2	2	3	7	3	1	1	1	1	1	1	1	1	2	2	2	2
1705	1	0	2	1	2	2	3	7	3	1	1	1	2	0	1	1	1	2	2	2	2
1706	1	0	2	1	2	2	3	7	3	1	2	0	1	1	1	1	1	2	2	2	2
1707	3	0	2	1	2	2	3	7	3	1	2	0	1	1	1	1	2	2	2	2	2
1708	3	0	2	1	2	2	3	7	3	1	2	0	1	1	1	1	1	2	2	2	2
1709	4	0	2	1	2	2	3	7	3	1	2	0	1	1	1	1	2	2	2	2	2
1710	4	0	2	1	2	2	4	7	3	1	1	1	1	1	1	1	2	2	2	2	2
1711	4	0	2	1	2	2	3	7	3	1	1	1	1	1	1	1	2	2	2	2	2
1712	1	1	2	1	2	2	3	7	3	1	2	0	1	1	1	1	1	2	2	2	2
1713	1	1	2	1	2	2	3	7	3	1	1	1	2	0	1	1	1	2	2	2	2
1714	3	1	2	1	2	2	3	7	3	1	2	0	1	1	1	1	2	2	2	2	2
1715	3	1	2	1	2	2	3	7	3	1	1	1	2	0	1	1	2	2	2	2	2
1716	3	1	2	1	2	2	3	7	3	1	2	0	1	1	1	1	1	2	2	2	2
1717	4	1	2	1	2	2	3	7	3	1	2	0	1	1	1	1	2	2	2	2	2
1718	4	1	2	1	2	2	3	7	2	1	1	1	1	1	1	1	2	2	2	2	2
1719	4	1	2	1	2	2	3	7	3	1	1	1	1	1	1	1	2	2	2	2	2
1720	4	1	2	1	2	2	3	7	3	1	1	1	2	0	1	1	1	2	2	2	2
1721	4	1	2	1	2	2	3	7	3	1	1	1	1	1	1	1	2	2	2	2	2
1722	3	1	2	1	2	2	3	7	3	1	1	1	1	1	1	1	1	2	2	2	2
1723	4	0	2	2	2	2	6	3	3	1	2	0	1	1	1	1	2	2	2	2	2
1724	4	1	2	2	2	2	3	7	2	1	2	0	1	1	1	1	2	2	2	2	2
1725	2	0	2	0	3	4	2	1	3	1	1	1	1	1	1	1	2	2	2	2	2
1726	4	0	2	0	3	2	4	7	2	1	1	1	1	1	1	1	2	2	2	2	2
1727	2	1	2	0	3	2	2	7	3	1	1	1	2	0	1	1	1	2	2	2	2
1728	4	1	2	1	3	2	2	7	2	1	1	1	1	1	1	1	2	2	2	2	2
1729	1	1	2	2	4	3	1	7	2	1	1	1	1	1	1	1	2	2	2	2	2
1730	1	0	2	0	0	1	4	7	4	1	1	1	1	1	1	1	1	2	2	2	2
1731	1	1	2	1	0	1	6	7	4	1	1	1	2	0	1	1	1	2	2	2	2
1732	3	1	2	1	0	1	4	7	3	3	1	1	2	0	1	1	2	2	2	2	2
1733	3	1	2	1	0	1	6	7	4	1	1	1	2	0	1	1	1	2	2	2	2
1734	1	0	2	1	1	0	8	7	3	1	1	1	2	0	1	1	2	2	2	2	2
1735	1	0	2	1	1	2	2	7	4	1	2	0	1	1	1	1	2	2	2	2	2
1736	1	0	2	1	1	2	2	7	3	1	2	0	2	0	1	1	1	2	2	2	2
1737	4	0	2	1	1	1	4	7	4	1	2	0	1	1	1	1	2	2	2	2	2
1738	1	1	2	1	1	2	4	7	4	1	1	1	2	0	1	1	1	2	2	2	2
1739	5	1	2	1	1	0	3	7	4	1	2	0	1	1	1	1	2	2	2	2	2
1740	5	1	2	1	1	2	3	7	4	1	2	0	1	2	1	1	2	2	2	2	2
1741	5	1	2	1	1	2	3	7	3	1	1	1	1	1	1	1	2	2	2	2	2
1742	1	0	2	1	2	1	3	7	3	1	2	0	1	1	1	1	1	2	2	2	2
1743	1	0	2	1	2	1	4	7	3	1	2	0	1	1	1	1	2	2	2	2	2
1744	1	0	2	1	2	2	8	7	3	1	2	0	2	0	1	1	1	2	2	2	2
1745	1	0	2	1	2	2	3	7	3	1	1	1	1	1	1	1	2	2	2	2	2
1746	2	0	2	1	2	2	2	7	3	1	2	0	1	1	1	1	1	2	2	2	2
1747	2	0	2	1	2	1	3	7	3	1	2	0	1	1	1	1	2	2	2	2	2
1748	3	0	2	1	2	1	3	7	4	1	2	0	1	1	1	1	2	2	2	2	2
1749	3	0	2	1	2	1	3	7	3	1	2	0	1	1	1	1	1	2	2	2	2
1750	3	0	2	1	2	1	3	7	3	1	2	0	1	1	1	1	1	2	2	2	2
1751	3	0	2	1	2	2	7	7	4	1	1	1	1	1	1	1	2	2	2	2	2
1752	3	0	2	1	2	2	3	7	3	1	1	2	1	1	1	1	2	2	2	2	2
1753	3	0	2	1	2	1	3	7	4	1	2	0	1	1	1	1	2	2	2	2	2
1754	3	0	2	1	2	2	3	7	3	1	1	1	1	1	1	1	1	2	2	2	2
1755	3	0	2	1	2	2	3	7	3	1	1	1	2	0	1	1	2	2	2	2	2
1756	3	0	2	1	2	2	3	7	4	1	2	0	1	1	1	1	1	2	2	2	2
1757	4	0	2	1	2	1	4	7	3	1	1	1	1	1	1	1	2	2	2	2	2
1758	4	0	2	1	2	2	4	7	3	1	1	1	1	1	1	1	2	2	2	2	2
1759	5	0	2	1	2	2	3	7	3	3	1	1	2	0	1	1	2	2	2	2	2
1760	5	0	2	1	2	1	3	7	3	1	2	0	1	1	1	1	2	2	2	2	2
1761	5	0	2	1	2	2	1	7	4	3	2	0	1	1	1	1	2	2	2	2	2
1762	5	0	2	1	2	2	2	7	3	1	2	0	1	2	1	2	3	2	2	2	2
1763	1	1	2	1	2	1	3	7	4	1	1	1	2	0	1	1	1	2	2	2	2
1764	1	1	2	1	2	1	3	7	3	1	2	0	1	1	1	1	2	2	2	2	2
1765	1	1	2	1	2	2	3	7	4	1	1	1	2	0	1	1	2	2	2	2	2
1766	1	1	2	1	2	2	1	7	3	1	1	1	2	0	1	1	1	2	2	2	2
1767	2	1	2	1	2	1	3	7	3	1	1	1	1	1	1	1	1	2	2	2	2
1768	2	1	2	1	2	3	3	7	3	1	1	1	1	1	1	1	2	2	2	2	2
1769	2	1	2	1	2	1	2	7	3	1	1	1	2	0	1	1	2	2	2	2	2
1770	3	1	2	1	2	2	3	7	3	1	2	0	2	0	1	1	1	2	2	2	2
1771	4	1	2	1	2	2	3	7	3	1	2	0	1	1	1	1	2	2	2	2	2
1772	5	1	2	1	2	1	3	7	4	1	2	0	1	1	1	1	2	2	2	2	2
1773	5	1	2	1	2	1	3	7	3	1	2	0	1	1	1	1	1	2	2	2	2
1774	3	0	2	1	2	2	3	7	3	1	1	1	1	1	1	1	2	2	2	2	2
1775	4	0	2	1	2	2	3	7	3	1	2	0	2	0	1	1	2	2	2	2	2
1776	4	0	2	1	4	3	1	7	3	1	2	0	1	1	1	1	2	2	2	2	2
1777	5	0	2	1	4	3	1	7	3	1	2	0	1	1	1	1	2	2	2	2	2
1778	3	1	2	1	4	3	1	7	3	1	2	0	1	1	1	1	2	2	2	2	2
1779	4	1	2	1	4	3	1	7	3	1	1	1	2	0	1	1	2	2	2	2	2
1780	2	0	2	0	0	1	4	7	4	1	1	1	2	0	1	1	2	2	2	2	2
1781	1	0	2	1	0	1	3	7	4	1	2	0	1	1	1	1	2	2	2	2	2
1782	1	0	2	1	0	1	4	7	4	1	1	1	1	1	1	1	2	2	2	2	2
1783	1	0	2	1	0	1	3	7	4	1	1	1	1	2	1	1	2	2	2	2	2
1784	3	0	2	1	0	1	4	7	4	1	1	1	1	2	1	2	3	2	2	2	2
1785	1	1	2	1	0	1	4	7	4	1	1	1	2	0	1	1	2	2	2	2	2
1786	1	1	2	1	0	1	3	7	3	1	2	0	2	0	1	2	3	2	2	2	2
1787	4	1	2	1	0	1	4	7	4	1	2	0	1	1	1	1	2	2	2	2	2
1788	4	1	2	1	0	2	4	7	3	3	1	1	2	0	1	1	2	2	2	2	2
1789	5	1	2	1	0	1	3	7	4	3	1	1	1	1	1	2	3	2	2	2	2
1790	1	1	2	1	0	1	3	7	4	1	1	1	1	2	1	1	1	2	2	2	2
1791	5	0	2	0	1	2	3	7	4	1	1	2	2	0	1	1	2	2	2	2	2
1792	1	1	2	0	1	2	2	7	4	1	1	1	2	0	1	1	2	2	2	2	2
1793	1	0	2	1	1	2	3	7	4	1	2	0	2	0	2	#NULL!	#NULL!	2	2	2	2
1794	1	0	2	1	1	0	3	7	3	1	2	0	1	1	1	1	1	2	2	2	2
1795	1	0	2	1	1	1	3	7	3	1	1	1	2	0	1	1	2	2	2	2	2
1796	1	0	2	1	1	1	4	7	4	1	1	1	1	1	1	1	2	2	2	2	2
1797	1	0	2	1	1	0	4	7	4	1	2	0	1	2	1	1	2	2	2	2	2
1798	1	0	2	1	1	2	4	7	3	1	2	0	1	2	1	1	2	2	2	2	2
1799	1	0	2	1	1	2	4	7	3	1	2	0	1	1	1	1	2	2	2	2	2
1800	2	0	2	1	1	0	4	7	4	1	1	1	1	2	1	1	2	2	2	2	2
1801	2	0	2	1	1	1	3	7	4	1	1	1	2	0	1	1	2	2	2	2	2
1802	3	0	2	1	1	2	4	7	3	1	1	1	1	1	1	1	2	2	2	2	2
1803	4	0	2	1	1	2	4	7	4	1	2	0	1	1	1	2	3	2	2	2	2
1804	4	0	2	1	1	2	4	7	4	1	2	0	1	1	1	1	2	2	2	2	2
1805	4	0	2	1	1	0	2	7	4	1	2	0	2	0	1	1	2	2	2	2	2
1806	1	1	2	1	1	2	3	7	3	1	1	1	1	1	1	1	1	2	2	2	2
1807	1	1	2	1	1	2	3	7	3	1	1	1	2	0	1	1	1	2	2	2	2
1808	1	1	2	1	1	2	2	7	3	1	1	1	2	0	1	1	2	2	2	2	2
1809	1	1	2	1	1	2	3	7	4	1	1	1	2	0	1	1	2	2	2	2	2
1810	1	1	2	1	1	2	3	7	3	1	1	1	2	0	1	1	2	2	2	2	2
1811	2	1	2	1	1	2	3	7	3	1	1	1	2	0	1	1	2	2	2	2	2
1812	2	1	2	1	1	2	3	7	3	1	1	1	1	2	1	2	3	2	2	2	2
1813	2	1	2	1	1	2	8	7	3	1	2	0	2	0	1	1	2	2	2	2	2
1814	2	1	2	1	1	2	2	7	3	1	1	1	1	1	1	2	3	2	2	2	2
1815	3	1	2	1	1	2	4	7	3	1	1	1	2	0	1	1	2	2	2	2	2
1816	3	1	2	1	1	0	1	7	4	1	1	1	2	0	1	1	2	2	2	2	2
1817	3	1	2	1	1	2	3	7	3	1	2	0	2	0	1	1	2	2	2	2	2
1818	3	1	2	1	1	2	3	7	3	1	1	1	1	2	1	1	2	2	2	2	2
1819	5	1	2	1	1	0	3	7	4	1	2	0	1	1	1	2	3	2	2	2	2
1820	1	1	2	1	1	2	3	7	3	1	1	1	1	2	1	2	3	2	2	2	2
1821	3	1	2	1	1	2	3	7	3	1	2	0	2	0	1	1	2	2	2	2	2
1822	1	0	2	0	2	1	3	7	3	1	2	0	2	0	1	1	2	2	2	2	2
1823	4	0	2	0	2	1	3	7	4	1	1	1	1	1	1	1	2	2	2	2	2
1824	5	0	2	0	2	1	3	7	4	1	1	1	1	1	1	1	2	2	2	2	2
1825	1	1	2	1	2	2	3	7	3	1	2	0	1	2	1	1	2	2	2	2	2
1826	1	0	2	1	2	1	3	7	4	1	1	1	2	0	1	1	2	2	2	2	2
1827	1	0	2	1	2	1	3	7	4	1	1	1	1	2	1	1	2	2	2	2	2
1828	1	0	2	1	2	2	3	7	3	1	1	1	2	0	1	1	2	2	2	2	2
1829	1	0	2	1	2	1	3	7	3	1	2	0	2	0	1	1	2	2	2	2	2
1830	1	0	2	1	2	1	8	7	4	1	1	1	2	0	1	1	2	2	2	2	2
1831	1	0	2	1	2	1	3	7	4	1	1	1	2	0	1	1	2	2	2	2	2
1832	1	0	2	1	2	1	3	7	4	1	1	1	2	0	1	1	2	2	2	2	2
1833	1	0	2	1	2	1	3	7	4	1	1	1	2	0	1	1	2	2	2	2	2
1834	1	0	2	1	2	1	3	7	4	1	1	1	1	1	1	1	2	2	2	2	2
1835	1	0	2	1	2	1	4	7	4	1	1	1	1	2	1	1	1	2	2	2	2
1836	1	0	2	1	2	1	3	7	3	1	1	1	2	0	1	1	2	2	1	1	2
1837	2	0	2	1	2	1	3	7	4	1	1	1	1	1	1	1	2	2	2	2	2
1838	2	0	2	1	2	1	3	7	4	1	1	1	1	1	1	1	2	2	2	2	2
1839	2	0	2	1	2	1	4	7	3	1	1	1	1	2	1	1	2	2	2	2	2
1840	2	0	2	1	2	2	8	7	4	1	1	1	2	0	1	2	3	2	2	2	2
1841	3	0	2	1	2	1	3	7	3	1	2	0	2	0	1	1	2	2	2	2	2
1842	3	0	2	1	2	1	3	7	3	1	1	1	1	1	1	1	2	2	2	2	2
1843	3	0	2	1	2	2	3	7	4	1	1	1	2	0	1	2	3	2	2	2	2
1844	4	0	2	1	2	1	2	7	3	1	2	0	1	1	1	2	3	2	2	2	2
1845	4	0	2	1	2	1	3	7	4	1	1	1	2	0	1	1	2	2	2	2	2
1846	4	0	2	1	2	2	8	7	4	1	1	1	2	0	1	2	3	2	2	2	2
1847	5	0	2	1	2	1	3	7	4	1	2	0	1	1	1	1	2	2	2	2	2
1848	5	0	2	1	2	1	8	7	3	1	1	1	1	2	1	1	2	2	2	2	2
1849	5	0	2	1	2	2	3	7	4	1	1	2	2	0	1	1	2	2	2	2	2
1850	5	0	2	1	2	1	8	7	4	1	1	1	1	2	1	2	3	2	2	2	2
1851	5	0	2	1	2	1	3	7	3	1	1	1	1	2	1	2	3	2	2	2	2
1852	1	1	2	1	2	1	3	7	4	1	2	0	1	1	1	1	2	2	2	2	2
1853	1	1	2	1	2	1	3	7	4	1	1	1	2	0	1	1	2	2	2	2	2
1854	1	1	2	1	2	1	3	7	3	1	1	1	1	2	1	1	2	2	2	2	2
1855	1	1	2	1	2	1	3	7	3	1	2	0	1	2	1	2	3	2	2	2	2
1856	2	1	2	1	2	1	3	7	3	1	1	1	1	2	1	1	1	2	2	2	2
1857	2	1	2	1	2	2	8	7	3	1	1	1	1	2	1	2	3	2	2	2	2
1858	3	1	2	1	2	1	8	7	3	1	2	0	1	2	1	1	2	2	2	2	2
1859	3	1	2	1	2	1	3	7	3	1	1	1	2	0	1	1	2	2	2	2	2
1860	3	1	2	1	2	1	3	7	4	1	2	0	2	0	1	1	2	2	2	2	2
1861	3	1	2	1	2	1	3	7	3	1	2	0	2	0	1	2	3	2	2	2	2
1862	3	1	2	1	2	2	3	7	3	1	1	1	1	2	1	1	2	2	2	2	2
1863	3	1	2	1	2	1	3	7	4	1	1	1	1	1	1	1	2	2	2	2	2
1864	4	1	2	1	2	1	2	7	3	1	1	1	2	0	1	1	1	2	2	2	2
1865	5	1	2	1	2	1	3	7	3	1	2	0	2	0	1	2	3	2	2	2	2
1866	5	1	2	1	2	1	3	7	3	1	2	0	2	0	1	1	2	2	2	2	2
1867	5	1	2	1	2	1	4	7	4	1	2	0	2	0	1	2	3	2	2	2	2
1868	5	1	2	1	2	1	3	7	3	1	1	1	1	1	1	1	2	2	2	2	2
1869	3	1	2	1	2	1	3	7	4	1	1	1	1	1	1	1	2	2	2	2	2
1870	1	0	2	1	3	2	1	7	3	1	1	1	1	2	1	1	2	2	2	2	2
1871	1	0	2	1	3	1	1	7	3	1	1	1	1	1	1	1	2	2	2	2	2
1872	1	0	2	1	3	1	2	7	3	1	2	0	2	0	1	1	2	2	2	2	2
1873	2	0	2	1	3	2	3	7	3	1	1	1	1	1	1	1	2	2	2	2	2
1874	2	0	2	1	3	2	8	7	3	1	1	1	1	1	1	1	2	2	2	2	2
1875	2	0	2	1	3	1	1	7	3	1	1	1	2	0	1	1	2	2	2	2	2
1876	5	0	2	1	3	2	1	7	2	3	1	1	1	2	1	2	3	2	2	2	2
1877	1	1	2	1	3	2	3	7	3	1	1	1	2	0	1	1	1	2	2	2	2
1878	1	1	2	1	3	2	1	7	3	1	1	1	1	1	1	1	2	2	2	2	2
1879	1	1	2	1	3	2	5	7	3	1	1	1	1	1	1	1	1	2	2	2	2
1880	1	1	2	1	3	2	1	7	3	1	1	1	1	1	1	1	2	2	2	2	2
1881	2	1	2	1	3	2	1	7	3	1	2	0	1	2	1	2	3	2	2	2	2
1882	3	1	2	1	3	2	1	7	3	1	2	0	1	2	1	1	2	2	2	2	2
1883	3	1	2	1	3	2	1	7	3	1	1	1	1	1	1	1	2	2	2	2	2
1884	3	1	2	1	3	2	8	7	3	1	1	1	1	2	1	2	3	2	2	2	2
1885	2	0	2	1	3	2	1	7	3	1	1	1	2	0	1	2	3	2	2	2	2
1886	5	1	2	2	3	2	1	7	2	1	2	0	1	2	1	2	3	2	2	2	2
1887	1	0	2	1	4	3	1	7	3	1	1	2	2	0	1	1	2	2	2	2	2
1888	2	0	2	1	4	2	1	7	3	1	1	1	2	0	1	1	2	2	2	2	2
1889	1	1	2	1	4	2	2	7	3	1	1	1	1	2	1	1	2	2	2	2	2
1890	1	1	2	1	4	2	1	7	3	1	1	1	1	1	1	1	2	2	2	2	1
1891	1	1	2	1	4	2	2	7	3	1	1	1	2	0	1	1	1	2	2	2	2
1892	2	1	2	2	4	2	1	7	3	1	1	2	1	2	1	1	2	2	2	2	2
1893	1	0	2	1	0	1	3	7	4	1	1	1	1	1	1	1	2	2	2	2	2
1894	5	0	2	0	1	2	4	7	4	1	1	1	2	0	1	2	4	2	2	2	1
1895	1	0	2	1	1	1	3	7	3	1	1	1	2	0	1	1	2	2	2	2	2
1896	2	0	2	1	1	0	3	7	4	1	2	0	1	1	1	1	1	2	2	2	2
1897	3	0	2	1	1	1	2	7	3	1	1	1	1	1	1	1	2	2	2	2	2
1898	4	0	2	1	1	2	4	7	3	1	1	1	1	2	1	1	1	2	2	2	2
1899	1	1	2	1	1	2	4	7	4	1	1	1	1	1	1	1	2	2	2	2	2
1900	1	1	2	1	1	2	3	7	4	1	2	0	2	0	1	1	1	2	2	2	2
1901	1	0	2	1	2	1	2	7	3	1	2	0	1	1	1	1	1	2	2	2	2
1902	1	0	2	1	2	2	3	7	3	3	1	1	1	1	1	1	1	2	2	2	2
1903	1	0	2	1	2	2	3	7	3	1	1	1	1	1	1	1	1	2	2	2	2
1904	1	0	2	1	2	1	3	7	3	1	1	1	1	1	1	1	1	2	2	2	1
1905	1	0	2	1	2	2	3	7	3	1	2	0	1	1	1	1	1	2	2	2	2
1906	2	0	2	1	2	2	3	7	3	1	1	1	2	0	1	1	1	2	2	2	2
1907	2	0	2	1	2	1	3	7	3	1	2	0	2	0	1	1	1	2	2	2	2
1908	2	0	2	1	2	2	2	7	3	1	1	1	2	0	1	1	2	2	2	2	2
1909	2	0	2	1	2	1	3	7	4	1	2	0	2	0	1	1	1	2	2	2	2
1910	2	0	2	1	2	1	3	7	4	3	2	0	1	1	1	1	2	2	2	2	2
1911	3	0	2	1	2	1	3	7	4	3	1	1	1	1	1	1	2	2	2	2	2
1912	3	0	2	1	2	1	3	7	4	3	2	0	2	0	1	1	2	2	2	2	2
1913	3	0	2	1	2	1	2	7	3	1	2	0	2	0	1	1	2	2	2	2	2
1914	4	0	2	1	2	1	3	7	4	1	2	0	1	2	1	1	2	2	2	2	2
1915	4	0	2	1	2	1	3	7	3	1	2	0	1	2	1	1	1	2	2	2	2
1916	5	0	2	1	2	1	4	7	4	1	1	1	1	2	1	2	4	2	2	2	2
1917	5	0	2	1	2	1	3	7	3	1	2	0	2	0	1	2	4	2	2	2	2
1918	5	0	2	1	2	1	3	7	3	1	1	1	1	1	1	2	3	2	2	2	2
1919	5	0	2	1	2	1	4	7	3	1	2	0	1	1	1	2	4	2	2	2	2
1920	1	1	2	1	2	1	3	7	4	1	1	1	1	1	1	1	1	2	2	2	2
1921	1	1	2	1	2	1	3	7	3	1	1	1	1	1	1	1	1	2	2	2	2
1922	1	1	2	1	2	1	3	7	3	1	1	1	1	1	1	1	1	2	2	2	2
1923	1	1	2	1	2	2	3	7	3	1	1	1	2	0	1	1	1	2	2	2	2
1924	1	1	2	1	2	2	3	7	3	1	1	1	1	1	1	1	1	2	2	2	2
1925	1	1	2	1	2	1	3	1	4	1	1	1	2	0	1	1	1	2	2	2	2
1926	1	1	2	1	2	2	3	7	3	1	2	0	2	0	1	1	1	2	2	2	2
1927	1	1	2	1	2	1	3	7	4	1	1	1	1	1	1	1	1	2	2	2	2
1928	1	1	2	1	2	1	3	7	3	1	1	1	1	1	1	1	1	2	2	2	2
1929	1	1	2	1	2	2	3	7	3	1	1	1	1	1	1	1	1	2	2	2	2
1930	1	1	2	1	2	2	3	7	3	3	1	1	2	0	1	1	1	2	2	2	2
1931	1	1	2	1	2	2	3	7	3	1	1	1	1	1	1	1	2	2	2	2	2
1932	1	1	2	1	2	2	3	7	3	1	2	0	1	1	1	1	2	2	2	2	2
1933	1	1	2	1	2	2	3	7	3	1	1	1	2	0	1	1	1	2	2	2	2
1934	2	1	2	1	2	1	3	7	4	1	2	0	1	1	1	1	2	2	2	2	2
1935	2	1	2	1	2	1	3	7	4	3	1	1	2	0	1	1	1	2	2	2	2
1936	2	1	2	1	2	1	3	7	3	1	2	0	2	0	1	1	2	2	2	2	2
1937	2	1	2	1	2	1	3	7	4	1	1	1	1	1	1	1	2	2	2	2	2
1938	2	1	2	1	2	2	3	7	4	1	2	0	2	0	1	1	1	2	2	2	2
1939	2	1	2	1	2	1	3	7	4	1	1	1	1	1	1	1	2	2	2	2	2
1940	3	1	2	1	2	2	3	7	4	1	2	0	1	1	1	1	2	2	2	2	2
1941	3	1	2	1	2	0	4	7	4	1	2	0	1	1	1	1	2	2	2	2	2
1942	5	1	2	1	2	2	3	7	3	1	1	1	1	1	1	2	3	2	2	2	2
1943	5	1	2	1	2	2	4	7	3	1	2	0	2	0	1	2	3	2	2	2	2
1944	5	1	2	1	2	1	3	7	4	1	2	0	1	2	1	2	3	2	2	2	2
1945	5	1	2	1	2	1	3	7	3	1	2	0	1	2	1	2	4	2	2	2	2
1946	5	1	2	1	2	1	3	7	3	1	2	0	1	2	1	2	4	2	2	2	2
1947	5	1	2	1	2	1	1	7	3	1	2	0	1	2	1	2	4	2	2	2	2
1948	1	0	2	1	3	2	1	7	3	1	1	1	1	1	1	1	2	2	2	2	2
1949	1	0	2	1	3	2	2	7	3	1	1	1	2	0	1	1	1	2	2	2	2
1950	1	0	2	1	3	2	1	7	3	1	1	1	2	0	1	1	1	2	2	2	2
1951	1	0	2	1	3	3	1	7	3	1	1	1	1	1	1	1	1	2	2	2	2
1952	3	0	2	1	3	2	2	7	3	1	1	1	1	2	1	1	2	2	2	2	2
1953	3	0	2	1	3	2	3	7	3	1	1	1	1	1	1	1	2	2	2	2	2
1954	5	0	2	1	3	2	8	7	3	1	1	1	1	1	1	2	4	2	2	2	2
1955	1	1	2	1	3	2	3	7	3	1	1	1	2	0	1	1	2	2	2	2	2
1956	2	1	2	1	3	2	1	7	3	1	1	1	1	1	1	1	2	2	2	2	2
1957	4	1	2	1	3	2	2	7	3	1	2	0	2	0	1	1	2	2	2	2	2
1958	5	1	2	1	3	2	1	7	3	3	1	1	1	1	1	2	4	2	2	2	2
1959	1	0	2	1	4	3	1	7	3	1	2	0	1	1	1	1	2	2	2	2	2
1960	3	0	2	1	4	2	1	7	3	1	2	0	2	0	1	1	2	2	2	2	2
1961	3	1	2	1	4	2	1	7	3	1	2	0	1	2	1	1	2	2	2	2	2
1962	2	0	2	2	4	3	1	7	3	1	2	0	1	2	1	1	2	2	2	2	2
1963	3	0	2	2	4	2	1	7	3	1	1	1	1	2	1	1	2	2	2	2	2
1964	2	0	2	0	2	2	3	7	3	1	2	0	1	1	1	1	2	2	2	2	2
1965	2	0	2	0	2	2	3	7	3	1	2	0	1	1	1	1	1	2	2	2	2
1966	2	0	2	0	2	2	4	7	3	1	2	0	2	0	1	1	2	2	2	2	2
1967	2	0	2	0	2	2	2	7	3	1	2	0	1	1	1	1	2	2	2	2	2
1968	5	0	2	0	2	2	3	7	3	1	2	0	1	1	1	2	3	2	2	2	2
1969	5	0	2	0	2	2	3	7	3	1	1	1	1	1	1	1	2	2	2	2	2
1970	1	1	2	0	2	2	3	7	3	1	1	1	2	0	1	1	1	2	2	2	2
1971	2	1	2	0	2	2	3	7	3	1	1	1	1	1	1	1	2	2	2	2	2
1972	2	1	2	0	2	2	3	7	3	1	2	0	1	1	1	1	1	2	2	2	2
1973	3	1	2	0	2	2	3	7	3	1	2	0	1	1	1	2	3	2	2	2	2
1974	4	1	2	0	2	2	4	7	3	1	2	0	2	0	1	1	2	2	2	2	2
1975	5	1	2	0	2	2	3	7	3	1	1	1	1	1	1	2	3	2	2	2	2
1976	1	0	2	1	2	2	3	7	3	1	2	0	1	1	1	1	2	2	2	2	2
1977	2	0	2	1	2	2	4	7	3	1	2	0	1	2	1	2	3	2	2	2	2
1978	2	0	2	1	2	2	4	7	3	1	2	0	1	1	1	1	2	2	2	2	2
1979	3	0	2	1	2	2	3	7	3	1	1	1	2	0	1	2	3	2	2	2	2
1980	4	0	2	1	2	2	3	7	3	1	1	1	1	1	1	2	3	2	2	2	2
1981	5	0	2	1	2	2	3	7	3	1	2	0	1	1	1	2	3	2	2	2	2
1982	5	0	2	1	2	2	3	7	3	1	2	0	1	1	1	1	2	2	2	2	2
1983	2	1	2	1	2	2	3	7	3	1	2	0	1	2	1	1	1	2	2	2	2
1984	2	1	2	1	2	2	4	7	3	1	2	0	1	1	1	1	2	2	2	2	2
1985	2	1	2	1	2	2	4	7	3	1	1	1	1	1	1	1	2	2	2	2	2
1986	4	1	2	1	2	2	3	7	3	1	1	1	1	1	1	1	2	2	2	2	2
1987	2	0	2	2	2	2	3	7	2	1	1	1	1	1	1	1	2	2	2	2	2
1988	3	0	2	2	2	2	4	7	2	1	2	0	2	0	1	1	2	2	2	2	2
1989	1	1	2	1	3	2	2	7	2	1	2	0	1	1	1	1	1	2	2	2	2
1990	4	0	2	0	4	3	1	7	2	1	1	1	1	1	1	2	3	2	2	2	2
1991	3	0	2	2	4	4	1	7	2	1	2	0	1	1	1	2	3	2	2	2	2
1992	5	1	2	2	4	4	1	1	2	1	2	0	1	1	1	2	4	2	2	2	2
1993	1	0	2	0	2	2	4	7	3	1	1	1	1	1	1	1	1	2	2	2	2
1994	1	1	2	0	2	2	4	7	3	1	2	0	1	1	1	1	1	2	2	2	2
1995	1	1	2	0	2	2	3	7	3	1	1	1	1	1	1	1	1	2	2	2	2
1996	1	0	2	0	2	2	3	7	3	1	2	0	1	1	1	1	1	2	2	2	2
1997	1	1	2	0	2	2	3	7	3	1	1	1	1	1	1	1	2	2	2	2	2
1998	1	1	2	0	0	1	4	7	3	1	2	0	2	0	1	1	1	2	2	2	2
1999	3	1	2	0	0	2	4	7	4	1	2	0	2	0	1	1	2	2	2	2	2
[truncated: 11,342 more rows]
